# Supplementary material for: AphA-dependent c-di-GMP production in Vibrio parahaemolyticus is mediated by direct regulation of eapA transcription encoding an EAL domain-containing protein
Source: J Bacteriol. 2025 Sep 18;207(10):e00104-25. doi: 10.1128/jb.00104-25 (PMC12548387; doi:10.1128/jb.00104-25)
Supplement: Table S1 — AphA regulon (all DEGs). [file jb.00104-25-s0001.xlsx]

## Sheet: AphA regulon
Table S1. AphA regulon (all DEGs)
locus_tag	old_locus_tag	GeneName	FoldChange	pvalue	Product
VP_RS00025	VP0004	rnpA	3.15454	1.01936e-10	ribonuclease P protein component
VP_RS00070	VP0016		2.38777	2.63886e-05	GreA/GreB family elongation factor
VP_RS00085	VP0020		0.0961449	3.15651e-76	alpha-amylase
VP_RS00105	VP0024		0.253902	1.5691e-35	hypothetical protein
VP_RS00115	VP0026		12.8684	1.79012e-15	hypothetical protein
VP_RS00125	VP0028		0.461064	8.65213e-09	oxidoreductase
VP_RS00130	VP0029	fadA	0.257811	3.74204e-05	acetyl-CoA C-acyltransferase FadA
VP_RS00135	VP0030	fadB	0.371042	0.00876201	fatty acid oxidation complex subunit alpha FadB
VP_RS00145	VP0032		2.06538	6.9278e-10	trk system potassium uptake protein trkH
VP_RS00275	VP0051		0.150719	8.9474e-61	SPOR domain-containing protein
VP_RS00280	VP0053		0.337002	3.6352e-33	hypothetical protein
VP_RS00295	VP0056		2.1223	1.19584e-11	hypothetical protein
VP_RS00315	VP0060		0.283509	1.72408e-09	multidrug transporter subunit MdtJ
VP_RS00330	VP0063		0.451002	0.000184245	gluconokinase
VP_RS00350	VP0067		0.224998	7.26269e-57	LysR family transcriptional regulator
VP_RS00365	VP0070	prlC	0.484225	5.66954e-09	oligopeptidase A
VP_RS00370	VP0072	asnC	0.46898	8.55519e-11	transcriptional regulator AsnC
VP_RS00395	VP0076	uspA	0.192643	4.75169e-32	universal stress protein UspA
VP_RS00400	VP0077	ftnA	0.432475	1.67134e-22	non-heme ferritin
VP_RS00405	VP0078	uspB	0.392083	8.09514e-27	universal stress protein UspB
VP_RS00420	VP0081		0.112022	3.87247e-22	BON domain-containing protein
VP_RS00430	VP0083		0.0757879	0.0159348	hypothetical protein
VP_RS00435	VP0084		0.0835284	6.6854e-08	hemerythrin domain-containing protein
VP_RS00440	VP0085		0.202633	4.85858e-14	dual specificity protein phosphatase family protein
VP_RS00450	VP0087		0.20891	1.2276e-06	PA2169 family four-helix-bundle protein
VP_RS00455	--		0.327506	0.0196081	hypothetical protein
VP_RS00460	VP0089		0.195821	0.0123516	phage holin family protein
VP_RS00470	VP0091		0.221681	2.8416e-05	AI-2E family transporter
VP_RS00480	VP0093		0.447537	7.74765e-16	DMT family transporter
VP_RS00550	VP0112		3.22223	2.60575e-10	class I SAM-dependent methyltransferase
VP_RS00560	VP0114		2.11707	0.000151131	DUF2489 domain-containing protein
VP_RS00575	VP0117		0.474504	1.04737e-08	EAL domain-containing protein
VP_RS00580	VP0118	glnG	0.479226	0.0255736	nitrogen regulation protein NR(I)
VP_RS00595	VP0121	glnA	0.292986	5.13328e-07	glutamate--ammonia ligase
VP_RS00625	VP0127		0.393462	1.67762e-13	bifunctional GNAT family N-acetyltransferase/hotdog fold thioesterase
VP_RS00635	VP0129	pckA	0.208545	1.20764e-39	phosphoenolpyruvate carboxykinase (ATP)
VP_RS00735	VP0149		0.397039	7.57709e-09	hypothetical protein
VP_RS00780	VP0158	trmH	2.08683	3.4214e-10	tRNA (guanosine(18)-2'-O)-methyltransferase TrmH
VP_RS00840	VP0171		0.450296	0.00642961	ABC transporter permease subunit
VP_RS00845	VP0172		0.437329	2.75491e-10	extracellular solute-binding protein
VP_RS00850	VP0173		0.470417	1.0928e-06	ABC transporter ATP-binding protein
VP_RS00855	VP0174		0.285483	3.34963e-13	ATP-binding cassette domain-containing protein
VP_RS00890	VP0181	coaBC	0.434252	1.28568e-06	bifunctional phosphopantothenoylcysteine decarboxylase/phosphopantothenate--cysteine ligase CoaBC
VP_RS00895	VP0183		0.159364	1.00691e-79	methyl-accepting chemotaxis protein
VP_RS00900	VP0184	radC	0.379779	7.1539e-06	DNA repair protein RadC
VP_RS00905	VP0185	rpmB	2.49242	1.51242e-16	50S ribosomal protein L28
VP_RS01025	VP0209		2.03056	4.15313e-24	citrate synthase
VP_RS01030	VP0210		2.24593	1.64533e-16	glycosyltransferase family 25 protein
VP_RS01035	VP0211	waaA	2.46047	8.25819e-21	lipid IV(A) 3-deoxy-D-manno-octulosonic acid transferase
VP_RS01060	VP0216		2.33337	1.3143e-14	capsule biosynthesis GfcC family protein
VP_RS01065	VP0217		2.43429	1.39256e-11	YjbF family lipoprotein
VP_RS01085	VP0221		2.18989	1.17777e-13	LPS biosynthesis protein
VP_RS01100	VP0224		2.54286	6.52321e-20	sugar nucleotide-binding protein
VP_RS01110	VP0226		3.38406	1.42753e-40	glycosyltransferase family 2 protein
VP_RS01115	VP0227		2.98425	7.21703e-35	hypothetical protein
VP_RS01120	VP0228		2.39021	1.58048e-07	oligosaccharide repeat unit polymerase
VP_RS01130	VP0230		3.24503	1.97153e-30	glycosyltransferase family 4 protein
VP_RS01135	VP0231		2.20812	2.03622e-32	sugar transferase
VP_RS01140	VP0232		2.08373	3.49026e-20	ATP-grasp domain-containing protein
VP_RS01145	VP0233		2.04849	1.63327e-25	HAD hydrolase-like protein
VP_RS01175	VP0239	tpiA	0.394094	1.12592e-05	triose-phosphate isomerase
VP_RS01210	VP0247	rraA	0.242307	2.42791e-28	ribonuclease E activity regulator RraA
VP_RS01220	VP0249	hslU	0.284629	9.56355e-12	HslU--HslV peptidase ATPase subunit
VP_RS01225	VP0250	hslV	0.267217	2.03595e-07	ATP-dependent protease subunit HslV
VP_RS01255	VP0257	rplC	2.1658	4.79951e-05	50S ribosomal protein L3
VP_RS01260	VP0258	rplD	2.02469	0.000472997	50S ribosomal protein L4
VP_RS01400	VP0286		0.473989	1.46725e-27	peptidoglycan-binding protein LysM
VP_RS01420	VP0290	cpdB	0.495623	1.42181e-16	2'%2C3'-cyclic-nucleotide 2'-phosphodiesterase
VP_RS01425	VP0291	cobA	0.215489	6.61542e-18	uroporphyrinogen-III C-methyltransferase
VP_RS01450	--		0.399326	1.13696e-28	TIGR03899 family protein
VP_RS01475	VP0303		2.59561	2.91507e-08	DUF2607 domain-containing protein
VP_RS01480	VP0304		11.5494	4.0256e-101	YtfJ family protein
VP_RS01490	VP0306	msrA	0.36326	9.02983e-34	peptide-methionine (S)-S-oxide reductase MsrA
VP_RS01515	VP0311	ppa	0.357522	6.09145e-28	inorganic diphosphatase
VP_RS01525	VP0314	mpl	0.29504	5.16353e-49	UDP-N-acetylmuramate:L-alanyl-gamma-D-glutamyl-meso-diaminopimelate ligase
VP_RS01530	VP0315		0.461059	1.3553e-10	UbiX family flavin prenyltransferase
VP_RS01535	VP0316	thiB	0.402791	1.88052e-16	thiamine ABC transporter substrate binding subunit
VP_RS01550	VP0319		0.266508	0.00121997	universal stress protein
VP_RS01555	VP0320		0.43379	1.02466e-05	TRAP transporter permease
VP_RS01600	VP0331		0.31805	1.41648e-05	threonine/serine exporter family protein
VP_RS01605	VP0332		0.387609	0.0023516	threonine/serine exporter family protein
VP_RS01660	VP0343	leuC	0.498818	5.48795e-11	3-isopropylmalate dehydratase large subunit
VP_RS01695	VP0351		0.489146	0.00019873	long-chain fatty acid--CoA ligase
VP_RS01700	VP0352		0.300583	4.9342e-55	acetolactate synthase 3 large subunit
VP_RS01705	VP0353	ilvN	0.269669	1.0189e-30	acetolactate synthase small subunit
VP_RS01725	VP0358		3.36686	0.00756878	DeoR family transcriptional regulator
VP_RS01750	VP0363		0.025964	2.41251e-140	glycerol dehydrogenase
VP_RS01755	VP0364	dhaK	0.0646714	1.40731e-161	dihydroxyacetone kinase subunit DhaK
VP_RS01760	VP0365	dhaL	0.0696193	1.78114e-78	dihydroxyacetone kinase ADP-binding subunit DhaL
VP_RS01765	VP0366	ptsP	0.0916676	1.40749e-82	phosphoenolpyruvate--protein phosphotransferase
VP_RS01775	VP0368		0.445577	1.64954e-06	MltR family transcriptional regulator
VP_RS01780	VP0369		0.183187	2.31935e-30	mannitol-1-phosphate 5-dehydrogenase
VP_RS01785	VP0370		0.251727	4.63195e-23	PTS mannitol transporter subunit IICBA
VP_RS01800	VP0374		0.196249	2.06638e-50	SIMPL domain-containing protein
VP_RS01805	VP0375		10.7583	4.88059e-112	DUF4382 domain-containing protein
VP_RS01810	VP0376	eapA	0.372912	1.45683e-10	EAL domain-containing protein
VP_RS01825	VP0379		0.473346	1.63022e-05	ABC transporter substrate-binding protein
VP_RS01835	--		3.63568	0.0141194	AAA family ATPase
VP_RS01860	VP0387		2.67688	1.98938e-31	restriction endonuclease subunit S
VP_RS01865	VP0388		2.09154	6.97733e-14	type I restriction-modification system subunit M
VP_RS01910	VP0401		0.364441	1.35916e-21	hypothetical protein
VP_RS01975	VP0413		2.44503	1.81785e-20	undecaprenyl-diphosphate phosphatase
VP_RS02020	VP0421		0.346968	1.65099e-24	methyl-accepting chemotaxis protein
VP_RS02085	VP0436		2.6003	6.62481e-25	cell division protein ZapE
VP_RS02125	VP0446		2.02006	2.4612e-13	BON domain-containing protein
VP_RS02135	VP0448		2.46325	6.66252e-07	YraN family protein
VP_RS02180	VP0457	mraY	2.04168	7.86203e-11	phospho-N-acetylmuramoyl-pentapeptide-transferase
VP_RS02190	VP0459	ftsW	2.14973	4.61679e-13	cell division protein FtsW
VP_RS02195	VP0460	murG	2.02076	6.53941e-11	undecaprenyldiphospho-muramoylpentapeptide beta-N-acetylglucosaminyltransferase
VP_RS02200	VP0461	murC	2.32489	4.88751e-16	UDP-N-acetylmuramate--L-alanine ligase
VP_RS02245	VP0470	carA	2.88093	2.14291e-32	glutamine-hydrolyzing carbamoyl-phosphate synthase small subunit
VP_RS02250	VP0471	carB	2.67731	1.81298e-33	carbamoyl-phosphate synthase large subunit
VP_RS02275	VP0476		2.05221	1.18354e-05	TRIC cation channel family protein
VP_RS02295	VP0480		0.179456	1.35611e-20	DUF1499 domain-containing protein
VP_RS02300	VP0481		0.229468	3.1314e-31	FAD-dependent oxidoreductase
VP_RS02305	VP0482	gltB	0.242733	4.08668e-38	glutamate synthase large subunit
VP_RS02310	VP0483		0.137019	2.05744e-55	glutamate synthase subunit beta
VP_RS02315	VP0484	gltB	0.151782	1.33095e-29	glutamate synthase large subunit
VP_RS02320	VP0485		0.0783609	1.11405e-20	TIGR01212 family radical SAM protein
VP_RS02325	VP0486		0.00153979	5.81501e-15	diguanylate cyclase
VP_RS02330	VP0487	arcB	0.000714726	1.24954e-18	aerobic respiration two-component sensor histidine kinase ArcB
VP_RS02335	VP0488		0.00115712	2.76571e-16	hypothetical protein
VP_RS02340	VP0489	arcA	0.000522572	7.72137e-45	two-component system response regulator ArcA
VP_RS02345	VP0491		0.000834632	9.38009e-18	DUF3293 domain-containing protein
VP_RS02350	VP0492		0.000577505	2.67869e-19	putative 4-hydroxy-4-methyl-2-oxoglutarate aldolase
VP_RS02355	VP0493		0.000624503	8.77346e-19	hypothetical protein
VP_RS02360	VP0494	thrA	0.000648883	9.01351e-35	bifunctional aspartate kinase/homoserine dehydrogenase I
VP_RS02365	VP0495	thrB	0.00115435	8.10795e-21	homoserine kinase
VP_RS02370	VP0496	thrC	0.00112497	6.48341e-40	threonine synthase
VP_RS02375	VP0497	grcA	0.000673822	1.12519e-167	autonomous glycyl radical cofactor GrcA
VP_RS02380	VP0498	nfo	0.00462662	1.2555e-13	deoxyribonuclease IV
VP_RS02390	VP0501		0.20794	1.09022e-41	hemerythrin domain-containing protein
VP_RS02395	VP0502		0.23424	3.37406e-19	DUF3545 family protein
VP_RS02420	VP0507	brnQ	2.03651	1.11171e-11	branched-chain amino acid transport system II carrier protein
VP_RS02445	VP0512	prfB	2.07228	2.6391e-13	peptide chain release factor 2;peptide chain release factor 2
VP_RS02460	VP0515		2.99662	5.16754e-07	hypothetical protein
VP_RS02465	VP0516		0.233033	1.67155e-59	NADP(H)-dependent aldo-keto reductase
VP_RS02470	VP0517		0.212449	3.59751e-12	hypothetical protein
VP_RS02560	VP0538	btsR	0.469143	1.47815e-10	two-component system response regulator BtsR
VP_RS02575	VP0541		0.229931	1.05168e-37	DUF2799 domain-containing protein
VP_RS02580	VP0542		2.01028	1.87776e-09	hypothetical protein
VP_RS02590	VP0544		0.331147	1.2337e-27	anhydro-N-acetylmuramic acid kinase
VP_RS02610	VP0548		2.39964	1.1059e-07	M23 family metallopeptidase
VP_RS02615	VP0549		2.15373	7.54004e-05	PilZ domain-containing protein
VP_RS02645	VP0556	raiA	0.168448	5.99252e-52	ribosome-associated translation inhibitor RaiA
VP_RS02675	VPr004		2.50688	2.28682e-09	16S ribosomal RNA
VP_RS02680	VPt010		2.07901	0.00337113	tRNA-Ala
VP_RS02710	VP0563		0.479704	5.59058e-11	DUF1904 domain-containing protein
VP_RS02715	VP0564	mepA	0.245336	7.22224e-28	penicillin-insensitive murein endopeptidase
VP_RS02720	VP0565		0.246795	1.14811e-23	hypothetical protein
VP_RS02725	VP0566		2.71902	4.03087e-05	YfhL family 4Fe-4S dicluster ferredoxin
VP_RS02730	VP0567	yegQ	2.56253	5.81928e-07	tRNA 5-hydroxyuridine modification protein YegQ
VP_RS02755	VP0572	ppx	0.2823	7.74451e-47	exopolyphosphatase
VP_RS02760	VP0573	ppk1	0.299247	2.55884e-27	polyphosphate kinase 1
VP_RS02785	VP0578	ppk2	0.345495	8.97368e-20	polyphosphate kinase 2
VP_RS02805	VP0583	aceB	0.196386	9.67298e-07	malate synthase A
VP_RS02810	VP0584	aceA	0.131945	4.43761e-10	isocitrate lyase
VP_RS02815	VP0585		0.153103	2.12663e-65	CBS domain-containing protein
VP_RS02855	VP0594	trmJ	2.64527	1.32183e-19	tRNA (cytosine(32)/uridine(32)-2'-O)-methyltransferase TrmJ
VP_RS02910	VP0605		2.40461	1.54289e-06	bifunctional tRNA (adenosine(37)-C2)-methyltransferase TrmG/ribosomal RNA large subunit methyltransferase RlmN
VP_RS02950	VP0614		0.331013	2.39207e-06	zinc ribbon domain-containing protein
VP_RS02955	VP0615	xseA	2.32669	6.91519e-10	exodeoxyribonuclease VII large subunit
VP_RS02975	VP0619		0.418743	2.18076e-10	chitinase
VP_RS02980	VP0620		2.35253	8.0032e-09	GPR1/FUN34/YaaH family transporter
VP_RS02990	VP0622		2.25883	0.0192444	alanine:cation symporter family protein
VP_RS02995	VP0623		10.3945	9.4938e-11	D-amino acid dehydrogenase
VP_RS03020	VP0629		0.351759	2.81891e-16	O-acetylhomoserine aminocarboxypropyltransferase/cysteine synthase
VP_RS03045	VP0634		0.197249	1.94745e-33	bifunctional GNAT family N-acetyltransferase/carbon-nitrogen hydrolase family protein
VP_RS03050	VP0635		0.26629	1.46454e-13	LysR family transcriptional regulator
VP_RS03055	VP0636		2.61704	2.71637e-08	porin family protein
VP_RS03125	VP0650	nadK	0.383774	4.73857e-29	NAD(+) kinase
VP_RS03140	VP0653	dnaK	0.29538	0.000306201	molecular chaperone DnaK
VP_RS03145	VP0654	dnaJ	0.295038	0.000439574	molecular chaperone DnaJ
VP_RS03175	VP0662		0.25354	5.45492e-25	AbgT family transporter
VP_RS03195	VP0667		2.14134	1.41728e-08	DUF3622 domain-containing protein
VP_RS03200	VP0668		3.39881	2.47857e-15	hypothetical protein
VP_RS03230	VP0674	frsA	0.419809	6.16649e-23	esterase FrsA
VP_RS03235	VP0675	crl	0.272687	1.82228e-37	sigma factor-binding protein Crl
VP_RS03295	VP0687	ispA	2.07198	3.01748e-10	(2E%2C6E)-farnesyl diphosphate synthase
VP_RS03305	VP0689	pomA	0.327186	3.60371e-13	flagellar motor protein PomA
VP_RS03310	VP0690		0.387727	7.39399e-16	flagellar motor protein MotB
VP_RS03340	VP0696		0.487473	0.00937054	DNA/RNA non-specific endonuclease
VP_RS03350	VP0698		0.173541	1.21314e-76	LOG family protein
VP_RS03370	VP0702	syd	2.48515	1.0581e-11	SecY-interacting protein
VP_RS03380	VP0704		0.318785	1.1227e-18	MetQ/NlpA family lipoprotein
VP_RS03390	VP0706	metN	0.388698	4.45941e-24	methionine ABC transporter ATP-binding protein MetN
VP_RS03405	VP0710	treB	0.480322	4.998e-17	PTS trehalose transporter subunit IIBC
VP_RS03410	VP0711	treC	0.497114	4.14237e-07	alpha%2Calpha-phosphotrehalase
VP_RS03450	VP0719		2.19445	2.24336e-25	serine hydrolase
VP_RS03455	VP0720		2.2634	2.22618e-13	septal ring lytic transglycosylase RlpA family protein
VP_RS03460	VP0721	rodA	2.19229	1.28353e-06	rod shape-determining protein RodA
VP_RS03465	VP0722	mrdA	2.54827	1.24805e-14	penicillin-binding protein 2
VP_RS03470	VP0723	rlmH	2.25197	2.08235e-12	23S rRNA (pseudouridine(1915)-N(3))-methyltransferase RlmH
VP_RS03475	VP0724	rsfS	2.40184	1.20033e-12	ribosome silencing factor
VP_RS03480	VP0725	holA	2.02957	2.37064e-10	DNA polymerase III subunit delta
VP_RS03495	VP0728		0.171987	6.63851e-63	zinc ribbon-containing protein
VP_RS03500	VP0729	lnt	3.44648	4.2918e-24	apolipoprotein N-acyltransferase
VP_RS03505	VP0730	corC	2.3332	6.07684e-22	CNNM family magnesium/cobalt transport protein CorC
VP_RS03510	VP0731	ybeY	2.04739	1.60772e-14	rRNA maturation RNase YbeY
VP_RS03515	VP0732		3.24116	7.9892e-17	PhoH family protein
VP_RS03520	VP0733	miaB	2.30505	9.89007e-13	tRNA (N6-isopentenyl adenosine(37)-C2)-methylthiotransferase MiaB
VP_RS03530	VPt014		3.69024	0.020502	tRNA-Leu
VP_RS03555	VPt019		5.65813	0.0110088	tRNA-Leu
VP_RS03565	VPt021		2.39605	0.0209087	tRNA-Leu
VP_RS03615	VPt031		2.40617	2.51461e-05	tRNA-Met
VP_RS03645	VP0738	pth	2.71657	5.55558e-09	aminoacyl-tRNA hydrolase
VP_RS03665	VP0742	hemA	2.0112	1.24165e-09	glutamyl-tRNA reductase
VP_RS03675	VP0744	prmC	2.43976	1.84497e-08	peptide chain release factor N(5)-glutamine methyltransferase
VP_RS03680	VP0745		2.19207	0.00112263	SirB2 family protein
VP_RS03685	VP0746		2.614	8.61659e-19	SirB1 family protein
VP_RS03720	VPt034		0.360789	0.0100073	tRNA-Pro
VP_RS03745	VP0758		0.451984	2.37362e-12	heavy metal translocating P-type ATPase
VP_RS03750	VP0760	chiP	0.141559	4.61673e-49	chitoporin
VP_RS03755	VP0761		0.340993	4.07473e-17	DUF2057 domain-containing protein
VP_RS03760	VP0762	gltX	2.03828	1.40073e-12	glutamate--tRNA ligase
VP_RS03765	VP0764		2.23841	1.75481e-08	OmpA family protein
VP_RS03770	VP0766		0.0809848	9.68438e-35	hypothetical protein
VP_RS03780	VP0767		0.140613	2.70689e-57	flagella assembly protein FlgT
VP_RS03785	VP0768		0.156988	4.2563e-38	membrane protein
VP_RS03790	VP0769	flgP	0.110179	2.23245e-32	flagellar assembly lipoprotein FlgP
VP_RS03795	VP0770	flgN	0.466394	4.4371e-06	flagellar export chaperone FlgN
VP_RS03800	VP0771	flgM	0.3836	3.45586e-07	flagellar biosynthesis anti-sigma factor FlgM
VP_RS03820	VP0775	flgB	0.202554	1.06587e-34	flagellar basal body rod protein FlgB
VP_RS03825	VP0776	flgC	0.147062	3.06397e-43	flagellar basal body rod protein FlgC
VP_RS03830	VP0777	flgD	0.134033	4.39101e-53	flagellar hook assembly protein FlgD
VP_RS03835	VP0778	flgE	0.15011	1.01269e-70	flagellar hook protein FlgE
VP_RS03840	VP0780		0.146646	1.40163e-45	flagellar basal body rod protein FlgF
VP_RS03845	VP0781	flgG	0.0549714	1.29334e-86	flagellar basal-body rod protein FlgG
VP_RS03850	VP0782	flgH	0.0808168	2.12274e-75	flagellar basal body L-ring protein FlgH
VP_RS03855	VP0783		0.118659	1.13443e-48	flagellar basal body P-ring protein FlgI
VP_RS03860	VP0784	flgJ	0.0975286	5.50694e-70	flagellar assembly peptidoglycan hydrolase FlgJ
VP_RS03865	VP0785	flgK	0.116736	1.68804e-73	flagellar hook-associated protein FlgK
VP_RS03870	VP0786	flgL	0.155591	6.99381e-52	flagellar hook-associated protein FlgL
VP_RS03875	VP0788		0.172215	1.70782e-74	flagellin
VP_RS03880	VP0790		0.0509239	1.75315e-14	flagellin
VP_RS03885	VP0791		0.168061	5.69465e-05	flagellin
VP_RS03905	VP0797	cysK	0.394406	3.76937e-25	cysteine synthase A
VP_RS03925	VP0802		0.211622	2.84303e-17	porin
VP_RS03930	--		3.22498	2.22987e-05	hypothetical protein
VP_RS03945	VP0806		0.285733	1.58396e-11	co-chaperone YbbN
VP_RS03955	VP0809		0.384848	1.32923e-10	TIGR01777 family oxidoreductase
VP_RS03960	VP0810		0.327993	0.00420147	DUF1538 domain-containing protein
VP_RS03970	VP0813		0.10881	7.46829e-06	P-II family nitrogen regulator
VP_RS03975	VP0814		0.231285	2.4178e-10	CBS domain-containing protein
VP_RS03980	VP0816	yfcE	2.84322	3.59276e-30	phosphodiesterase
VP_RS04030	VP0826	asnB	0.0542988	2.90897e-134	asparagine synthase B
VP_RS04035	VP0827		2.89181	4.71916e-11	cation:proton antiporter
VP_RS04075	VP0836		2.37308	5.00008e-17	DUF2788 domain-containing protein
VP_RS04105	VP0842		0.392471	7.05841e-38	citrate synthase
VP_RS04170	VP0857		2.35629	5.02964e-06	ferrous iron transport protein A
VP_RS04200	VP0864	purU	0.306733	2.16679e-33	formyltetrahydrofolate deformylase
VP_RS04205	VP0865		2.28989	1.39535e-13	ATP-dependent DNA helicase
VP_RS04210	VP0866	tsaB	2.03799	1.48032e-07	tRNA (adenosine(37)-N6)-threonylcarbamoyltransferase complex dimerization subunit type 1 TsaB
VP_RS04215	VP0867		2.182	0.00113729	hypothetical protein
VP_RS04220	VP0868		2.06421	5.81728e-08	Slp family lipoprotein
VP_RS04225	VP0869		2.56589	1.87503e-11	alpha/beta hydrolase
VP_RS04250	VP0874	minC	2.0106	1.23629e-09	septum site-determining protein MinC
VP_RS04270	VP0878		0.15927	2.28869e-10	NupC/NupG family nucleoside CNT transporter
VP_RS04300	VP0883		3.19769	1.06669e-16	hotdog family protein
VP_RS04305	VP0884		2.02182	3.30518e-08	beta-ketoacyl-[acyl-carrier-protein] synthase family protein
VP_RS04310	VP0885		2.23902	1.4619e-06	DUF3261 domain-containing protein
VP_RS04315	VP0886		2.69245	1.41212e-18	MMPL family transporter
VP_RS04320	VP0887		2.61984	9.31344e-05	outer membrane lipoprotein carrier protein LolA
VP_RS04325	VP0888		2.0166	4.49793e-05	acyl-CoA thioesterase
VP_RS04330	VP0889		2.08398	1.31637e-08	aromatic amino acid ammonia-lyase
VP_RS04335	VP0890		2.25383	1.18644e-15	glycosyltransferase family 2 protein
VP_RS04345	VP0892		2.12825	1.64426e-09	acyl-CoA synthetase
VP_RS04350	VP0893		2.29696	2.61458e-06	hypothetical protein
VP_RS04355	VP0894		3.58046	5.45241e-05	acyl carrier protein
VP_RS04365	VP0896		2.00046	0.0154247	1-acyl-sn-glycerol-3-phosphate acyltransferase
VP_RS04380	VP0899		0.499998	0.000108149	O-methyltransferase
VP_RS04395	VP0902		0.302934	1.93089e-31	hemolysin family protein
VP_RS04415	VP0907		2.47053	4.71385e-11	M6 family metalloprotease domain-containing protein
VP_RS04430	VP0910		0.10181	8.94163e-07	TRAP transporter substrate-binding protein
VP_RS04435	VP0911		0.0518746	3.73201e-06	TRAP transporter small permease
VP_RS04440	VP0912		0.32604	0.000551935	TRAP transporter large permease
VP_RS04450	VP0914		0.265541	5.77572e-11	sigma-54 dependent transcriptional regulator
VP_RS04455	VP0915		0.345144	6.09146e-07	sensor histidine kinase
VP_RS04470	VP0917	clpP	0.447147	2.23544e-34	ATP-dependent Clp endopeptidase proteolytic subunit ClpP
VP_RS04480	VP0919	lon	0.361569	1.96695e-11	endopeptidase La
VP_RS04485	VP0920		0.319276	2.23257e-50	HU family DNA-binding protein
VP_RS04500	VP0924	rrtA	2.37141	0.000220948	rhombosortase
VP_RS04505	VP0923		2.47243	1.88956e-05	DTW domain-containing protein
VP_RS04515	VP0926	yfbR	0.419896	6.29965e-19	5'-deoxynucleotidase
VP_RS04540	VP0931	menB	0.363316	0.00324887	1%2C4-dihydroxy-2-naphthoyl-CoA synthase
VP_RS04545	VP0932	menC	0.38382	0.0110019	o-succinylbenzoate synthase
VP_RS04605	VPt042		2.52249	2.37029e-06	tRNA-Tyr
VP_RS04655	VP0950		2.02499	3.30328e-16	YbaY family lipoprotein
VP_RS04665	VP0952		0.17608	1.98063e-62	hypothetical protein
VP_RS04680	VP0954		2.47658	2.09373e-12	RNA methyltransferase
VP_RS04695	VP0958		0.0510552	8.94752e-91	CBS domain-containing protein
VP_RS04710	VP0962		0.0742634	5.30477e-14	DUF1887 family protein
VP_RS04745	VP0969	ycfP	0.264245	4.73308e-45	alpha/beta hydrolase YcfP
VP_RS04750	VP0971		2.69941	5.30827e-17	NAD(P)/FAD-dependent oxidoreductase
VP_RS04775	VP0977	lolC	2.20469	3.21328e-14	lipoprotein-releasing ABC transporter permease subunit LolC
VP_RS04805	VP0983	lpxK	2.42166	1.22337e-18	tetraacyldisaccharide 4'-kinase
VP_RS04820	VP0985		0.0125761	2.03692e-126	SpoVR family protein
VP_RS04825	VP0986		0.0159448	1.78332e-111	YeaH/YhbH family protein
VP_RS04830	VP0988		0.00491948	4.89295e-240	PrkA family serine protein kinase
VP_RS04855	VP0994	pflB	0.309804	1.14646e-07	formate C-acetyltransferase
VP_RS04860	VP0995		0.46204	2.0553e-05	DUF3360 family protein
VP_RS04865	VP0996		0.115701	2.72722e-119	flagellar sheath protein A
VP_RS04915	VP1007	dinG	2.09517	9.93858e-11	ATP-dependent DNA helicase DinG
VP_RS04920	VP1008		0.369902	9.46006e-08	porin
VP_RS04925	VP1009		0.499063	1.51684e-08	DUF2057 domain-containing protein
VP_RS04940	VP1012	cspD	0.393573	1.20018e-06	cold shock domain-containing protein CspD
VP_RS04950	VP1014	clpA	0.337742	5.91551e-40	ATP-dependent Clp protease ATP-binding subunit ClpA
VP_RS04960	VP1016	infA	2.90527	1.23671e-19	translation initiation factor IF-1
VP_RS04995	VP1023	glgC	0.210615	1.68384e-47	glucose-1-phosphate adenylyltransferase
VP_RS05000	VP1024	glgA	0.462541	1.4697e-12	glycogen synthase GlgA
VP_RS05035	VP1032	torR	0.481941	0.000174079	two-component system response regulator TorR
VP_RS05055	VP1036	mukE	2.03031	1.52477e-11	chromosome partition protein MukE
VP_RS05065	VP1040		0.071274	3.58907e-113	alpha-L-glutamate ligase-like protein
VP_RS05070	VP1041		0.0706651	3.33999e-150	inactive transglutaminase family protein
VP_RS05075	VP1043		0.0721492	4.89069e-118	ATP-dependent zinc protease
VP_RS05120	VP1053	cydA	0.0968468	5.16243e-126	cytochrome ubiquinol oxidase subunit I
VP_RS05125	VP1054	cydB	0.0652713	2.89321e-155	cytochrome d ubiquinol oxidase subunit II
VP_RS05130	--	cydX	0.0621966	0.0148704	cytochrome bd-I oxidase subunit CydX
VP_RS05135	VP1055	ybgE	0.0662394	1.15017e-69	cyd operon protein YbgE
VP_RS05145	VP1057	tolQ	2.01507	4.05166e-12	protein TolQ
VP_RS05155	VP1059	tolA	2.10079	8.70408e-21	cell envelope integrity protein TolA
VP_RS05170	VP1062	ybgF	2.09555	3.0392e-16	tol-pal system protein YbgF
VP_RS05185	VP1065		2.43241	0.00273034	DUF350 domain-containing protein
VP_RS05210	VP1070		3.18964	4.63521e-44	L-alanine exporter AlaE
VP_RS05220	VP1071		3.71507	1.12021e-09	site-specific integrase
VP_RS05235	VP1074		3.7332	4.66911e-07	hypothetical protein
VP_RS05240	--		2.13055	2.84107e-09	hypothetical protein
VP_RS05245	VP1076		3.30801	3.22644e-31	helix-turn-helix domain-containing protein
VP_RS05255	VP1078		2.54492	1.74036e-11	NYN domain-containing protein
VP_RS05260	VP1079		2.09032	5.45116e-18	hypothetical protein
VP_RS05270	VP1080		0.395476	2.15205e-10	DUF2075 domain-containing protein
VP_RS05280	VP1082		2.00025	9.70725e-15	hypothetical protein
VP_RS05310	VP1088		0.351763	6.6251e-09	methyl-accepting chemotaxis protein
VP_RS05345	VP1098		5.51521	2.04379e-07	sphingomyelin phosphodiesterase
VP_RS05350	VP1099		2.27538	1.33974e-09	tRNA isopentenyl-2-thiomethyl-A-37 hydroxylase MiaE
VP_RS05380	VP1105		2.15201	1.83618e-15	DNA translocase FtsK
VP_RS05385	VP1106	lolA	2.14314	5.59723e-12	outer membrane lipoprotein chaperone LolA
VP_RS05390	VP1107		2.11331	2.58077e-13	replication-associated recombination protein A
VP_RS05435	VP1116	bioD	0.164466	0.00295854	dethiobiotin synthase
VP_RS05445	VP1119		0.303619	6.31809e-05	nuclear transport factor 2 family protein
VP_RS05450	VP1120		0.407166	0.0064248	SDR family oxidoreductase
VP_RS05455	VP1121		0.304256	7.42701e-10	NAD(P)/FAD-dependent oxidoreductase
VP_RS05460	VP1122		0.413461	0.00181853	DUF1365 domain-containing protein
VP_RS05465	VP1123		0.46656	0.000274259	cyclopropane-fatty-acyl-phospholipid synthase family protein
VP_RS05495	VP1130	mnmA	2.50419	4.79406e-08	tRNA 2-thiouridine(34) synthase MnmA
VP_RS05500	VP1131		2.07283	8.34347e-07	hypothetical protein
VP_RS05505	VP1132		2.1508	2.69978e-08	inosine/guanosine kinase
VP_RS05525	VP1136		0.370526	0.000812733	sigma-54 dependent transcriptional regulator
VP_RS05530	VP1137	hisG	0.482148	2.06829e-11	ATP phosphoribosyltransferase
VP_RS05540	VP1139		0.425566	1.35518e-12	histidinol-phosphate transaminase
VP_RS05565	VP1144		0.467341	4.86965e-08	bifunctional phosphoribosyl-AMP cyclohydrolase/phosphoribosyl-ATP diphosphatase HisIE
VP_RS05570	VP1145		2.53696	2.11871e-14	YchJ family protein
VP_RS05580	VP1148	lpxH	3.25175	1.41984e-16	UDP-2%2C3-diacylglucosamine diphosphatase
VP_RS05615	VP1155		2.05997	0.005148	PACE efflux transporter
VP_RS05620	VP1156		0.322638	1.48586e-17	TIGR02647 family protein
VP_RS05625	VP1157	focA	2.23304	1.21656e-10	formate transporter FocA
VP_RS05650	VP1163		0.33416	1.85096e-61	alpha-galactosidase
VP_RS05700	VP1173	pspA	0.406807	1.2647e-22	phage shock protein PspA
VP_RS05715	VP1176	vmeG	0.0984662	1.44755e-38	efflux RND transporter periplasmic adaptor subunit VmeG
VP_RS05720	VP1177	vmeH	0.0929313	1.99459e-60	efflux RND transporter periplasmic adaptor subunit VmeH
VP_RS05725	VP1178	vmeI	0.155742	2.64296e-60	efflux RND transporter permease subunit VmeI
VP_RS05760	VP1185		2.73442	1.66213e-18	methyl-accepting chemotaxis protein
VP_RS05765	VP1186		2.63239	3.35213e-08	TIGR01621 family pseudouridine synthase
VP_RS05775	VP1188		0.420487	0.00913836	hybrid-cluster NAD(P)-dependent oxidoreductase
VP_RS05780	VP1189	hcp	0.177791	3.39132e-18	hydroxylamine reductase
VP_RS05785	VP1190	norR	2.72904	2.61638e-08	nitric oxide reductase transcriptional regulator NorR
VP_RS05790	VP1192		0.361305	3.88937e-09	glycine zipper 2TM domain-containing protein
VP_RS05830	VP1200		0.375894	0.0245692	sulfurtransferase
VP_RS05835	VP1201		0.490629	0.00598748	sensor histidine kinase
VP_RS05845	VP1203		2.57503	4.54781e-39	META domain-containing protein
VP_RS05865	VP1208		0.382025	8.89158e-07	GNAT family N-acetyltransferase
VP_RS05870	VP1209		0.49123	7.18368e-06	GNAT family N-acetyltransferase
VP_RS05880	VP1211		2.3999	5.44529e-11	sensor histidine kinase
VP_RS05900	VP1215	rsuA	2.85153	7.01448e-22	16S rRNA pseudouridine(516) synthase RsuA
VP_RS05905	VP1216		3.09746	3.89398e-11	Bcr/CflA family multidrug efflux MFS transporter
VP_RS05910	VP1217		2.38997	6.37476e-07	DUF2913 family protein
VP_RS05915	VP1218		0.431881	0.00821117	MtrB/PioB family decaheme-associated outer membrane protein
VP_RS05920	VP1219		0.275425	0.0119284	DmsE family decaheme c-type cytochrome
VP_RS05925	VP1220		0.467487	0.00826728	OmcA/MtrC family decaheme c-type cytochrome
VP_RS05930	VP1221		0.239469	5.74964e-06	cytochrome subunit of sulfide dehydrogenase
VP_RS05935	VP1222		0.424097	0.000348562	NapC/NirT family cytochrome c
VP_RS05950	VP1225		2.12984	7.45388e-10	ABC transporter ATP-binding protein
VP_RS05955	VP1226		2.34622	9.07007e-14	ABC transporter permease
VP_RS05960	VP1227		2.55963	1.1248e-15	ABC transporter
VP_RS05975	VP1230		0.322938	0.000361937	acyl-CoA dehydrogenase
VP_RS05985	VP1232		2.24349	8.14239e-21	aspartate:alanine antiporter
VP_RS05995	VP1235		0.245292	5.46035e-22	iron-containing alcohol dehydrogenase
VP_RS06000	VP1236		0.400684	1.9764e-29	MurR/RpiR family transcriptional regulator
VP_RS06005	VP1237	panP	2.36895	1.49094e-30	putative pyridoxal-dependent aspartate 1-decarboxylase
VP_RS06020	VP1240		0.461557	5.71963e-15	HDOD domain-containing protein
VP_RS06035	VP1244		0.263996	6.49557e-18	response regulator
VP_RS06050	VP1247	serC	0.472629	8.38759e-10	3-phosphoserine/phosphohydroxythreonine transaminase
VP_RS06065	VP1250	cydD	2.025	2.52799e-15	cysteine/glutathione ABC transporter permease/ATP-binding protein CydD
VP_RS06095	VP1256		0.14291	3.05535e-29	DASS family sodium-coupled anion symporter
VP_RS06120	VP1261		0.0441871	2.57966e-37	hypothetical protein
VP_RS06125	VP1262		0.485059	0.0016969	alkaline phosphatase D family protein
VP_RS06140	VP1265		5.57946	3.43209e-60	hypothetical protein
VP_RS06145	VP1266		2.68662	8.22422e-22	J domain-containing protein
VP_RS06150	VP1267		4.04628	1.28907e-28	OmpA family protein
VP_RS06155	VP1268		2.57327	1.63483e-06	DUF2786 domain-containing protein
VP_RS06180	VP1273	hutH	0.302488	3.71807e-13	histidine ammonia-lyase
VP_RS06185	VP1274		0.293277	5.25761e-13	urocanate hydratase
VP_RS06190	VP1275		0.369885	1.2682e-06	formimidoylglutamase
VP_RS06285	VP1294	ihfA	0.363857	5.91609e-32	integration host factor subunit alpha
VP_RS06325	VP1302		2.07061	2.70718e-07	L-cystine transporter
VP_RS06330	VP1303		0.330277	8.03549e-15	NAD(P)H-binding protein
VP_RS06385	VP1315		0.455145	0.000969221	MFS transporter
VP_RS06390	VP1316		0.420175	3.4212e-12	LysR family transcriptional regulator
VP_RS06405	VP1319		2.64123	0.00330725	polysaccharide pyruvyl transferase family protein
VP_RS06415	VP1321		2.94397	0.000119281	NAD-dependent epimerase/dehydratase family protein
VP_RS06425	VP1323		2.2666	0.000105895	M48 family metallopeptidase
VP_RS06435	VP1325		0.242414	8.58933e-06	hypothetical protein
VP_RS06440	VP1326		0.215775	1.03042e-12	peptidase S41
VP_RS06445	VP1327		0.375865	0.000269672	hypothetical protein
VP_RS06505	VP1340		0.493355	1.91401e-05	collagenase
VP_RS06535	VP1347		2.47934	6.30822e-06	peptide ABC transporter substrate-binding protein
VP_RS06540	VP1348		0.341734	0.00657028	M20/M25/M40 family metallo-hydrolase
VP_RS06560	VP1352	maiA	0.447846	5.43829e-12	maleylacetoacetate isomerase
VP_RS06570	VP1354		0.187425	2.89621e-07	hypothetical protein
VP_RS06585	VP1355		2.01663	0.019893	DUF4056 domain-containing protein
VP_RS06615	VP1361		0.0468289	3.26298e-26	MlaE family lipid ABC transporter permease subunit
VP_RS06620	VP1363		0.118796	2.81929e-09	ATP-binding cassette domain-containing protein
VP_RS06625	VP1364		0.164751	6.25875e-10	MCE family protein
VP_RS06630	--		0.299677	9.32495e-09	hypothetical protein
VP_RS06685	VP1374		0.313504	1.11638e-25	SLC13 family permease
VP_RS06690	VP1375		0.347453	3.50888e-12	cyclic nucleotide-binding domain-containing protein
VP_RS06695	VP1376		0.202381	4.59428e-15	response regulator
VP_RS06730	VP1383		2.47922	1.30778e-20	TerC family protein
VP_RS06870	VP1414	icmH	4.24444	0.00375121	type IVB secretion system protein IcmH/DotU
VP_RS06880	VP1416		2.0972	7.2297e-05	hypothetical protein
VP_RS06895	VP1419		3.41086	1.19519e-07	hypothetical protein
VP_RS06920	VP1425		0.144328	7.54934e-15	iron-containing alcohol dehydrogenase
VP_RS06930	VP1427		0.139748	1.16258e-82	c-di-GMP phosphodiesterase
VP_RS06935	VP1428		0.153094	3.14108e-29	hypothetical protein
VP_RS06955	VP1434		2.35462	3.3685e-06	type II secretion system GspH family protein
VP_RS06965	VP1436		0.489876	1.05675e-08	DNA-3-methyladenine glycosylase I
VP_RS06970	VP1437		0.0164464	5.18625e-11	hypothetical protein
VP_RS07005	VP1444		2.41379	2.65695e-18	alkaline phosphatase family protein
VP_RS07010	VP1445		2.54937	3.41066e-06	hypothetical protein
VP_RS07020	VP1447		0.12714	5.68938e-07	dimethyl sulfoxide reductase subunit A
VP_RS07025	VP1448	dmsB	0.124695	6.64579e-07	dimethylsulfoxide reductase subunit B
VP_RS07030	VP1449		0.115581	1.09472e-20	dimethyl sulfoxide reductase anchor subunit
VP_RS07035	VP1450		0.128355	0.000146735	molecular chaperone TorD family protein
VP_RS07040	VP1451		0.14159	7.00428e-06	4Fe-4S binding protein
VP_RS07050	VP1453	hrpA	2.31583	3.71298e-16	ATP-dependent RNA helicase HrpA
VP_RS07065	VP1456		0.452351	0.000277373	BCCT family transporter
VP_RS07070	VP1457		2.55564	6.58436e-06	ATP-binding protein
VP_RS07075	VP1458		0.156108	0.000115495	sugar transferase
VP_RS07080	VP1459		0.308958	0.0165118	glycosyltransferase family 2 protein
VP_RS07085	VP1461		0.130356	0.0033819	glycosyltransferase
VP_RS07120	VP1468		0.0356802	2.1115e-22	glycosyltransferase family 4 protein
VP_RS07125	VP1469		0.0107235	1.21448e-54	sigma-54 dependent transcriptional regulator
VP_RS07130	VP1472		0.0630563	3.64664e-12	Hpt domain-containing protein
VP_RS07135	VP1473		0.113643	7.21705e-09	CpsD/CapB family tyrosine-protein kinase
VP_RS07140	VP1474		0.0337012	5.28624e-27	SLBB domain-containing protein
VP_RS07145	VP1475		0.0301731	1.53289e-13	OmpA family protein
VP_RS07165	VP1479		2.15168	1.05819e-09	MATE family efflux transporter
VP_RS07175	--		0.246379	3.42023e-17	CPXCG motif-containing cysteine-rich protein
VP_RS07180	VP1481		0.252099	7.6897e-38	fructosamine kinase family protein
VP_RS07205	VP1486		2.27363	0.00147751	methyl-accepting chemotaxis protein
VP_RS07230	VP1491		0.197366	0.00078801	membrane protein
VP_RS07240	VP1493		2.25326	0.000281093	DTW domain-containing protein
VP_RS07375	VP1524	cobB	0.237053	2.7164e-33	NAD-dependent protein deacylase
VP_RS07395	VP1528	potB	2.00072	0.00160977	spermidine/putrescine ABC transporter permease PotB
VP_RS07400	VP1529	potA	2.14432	7.39865e-05	spermidine/putrescine ABC transporter ATP-binding protein PotA
VP_RS07420	VP1533	ttcA	2.42808	2.92314e-07	tRNA 2-thiocytidine(32) synthetase TtcA
VP_RS07425	VP1535	uspE	0.118108	9.49727e-84	universal stress protein UspE
VP_RS07435	VP1537		2.08015	1.17861e-05	sulfite exporter TauE/SafE family protein
VP_RS07445	VP1539	cadA	2.47798	4.70781e-17	cadmium-translocating P-type ATPase
VP_RS07450	VP1540		2.52138	2.06506e-10	FixH family protein
VP_RS07460	VP1542		3.58913	0.000339812	CcoQ/FixQ family Cbb3-type cytochrome c oxidase assembly chaperone
VP_RS07495	VP1550		0.0163468	1.44596e-05	hypothetical protein
VP_RS07500	VP1551		0.0423886	1.19865e-18	replication initiation factor domain-containing protein
VP_RS07505	VP1552		0.0445639	5.47039e-09	DUF1293 family protein
VP_RS07515	VP1554		0.152282	5.44821e-29	hypothetical protein
VP_RS07520	VP1556		0.230766	0.00492013	hypothetical protein
VP_RS07535	VP1561		0.318008	4.64534e-22	hypothetical protein
VP_RS07540	VP1562		2.26507	0.000439991	phage protein
VP_RS07655	VP1588		0.328774	3.39353e-16	DUF3634 family protein
VP_RS07675	VP1593	rmf	0.340317	1.93242e-20	ribosome modulation factor
VP_RS07700	VP1599		0.193525	1.06278e-42	cell division protein ZapC
VP_RS07745	VP1609		3.09582	8.53407e-29	ABC transporter ATP-binding protein/permease
VP_RS07760	VP1612	rsmF	2.11025	1.40097e-09	16S rRNA (cytosine(1407)-C(5))-methyltransferase RsmF
VP_RS07765	VP1613		2.019	2.70841e-16	GntR family transcriptional regulator
VP_RS07775	VP1615		0.475954	0.0126034	DUF4442 domain-containing protein
VP_RS07795	VP1620		0.202628	2.29359e-15	amino acid ABC transporter substrate-binding protein
VP_RS07830	VP1627	yccX	0.136019	2.05641e-43	acylphosphatase
VP_RS07845	VP1630		0.402067	1.41122e-16	calcium-binding protein
VP_RS07850	VP1631		0.0351237	5.55605e-57	TolC family outer membrane protein
VP_RS07855	VP1632		0.0424714	6.6891e-31	OmpA family protein
VP_RS07860	VP1633		5.17197	3.50998e-74	tandem-95 repeat protein
VP_RS07865	VP1634		5.46299	1.96375e-53	TolC family outer membrane protein
VP_RS07870	VP1635		4.91583	2.71319e-39	OmpA family protein
VP_RS07880	VP1637		2.05829	1.49434e-14	GGDEF domain-containing protein
VP_RS07915	VP1644		0.232318	6.17322e-19	propionyl-CoA synthetase
VP_RS07920	VP1645	prpF	0.345523	1.89252e-05	2-methylaconitate cis-trans isomerase PrpF
VP_RS07925	VP1646	acnD	0.303592	2.29363e-09	Fe/S-dependent 2-methylisocitrate dehydratase AcnD
VP_RS07930	VP1647	prpC	0.16604	1.14694e-20	2-methylcitrate synthase
VP_RS07935	VP1648	prpB	0.20974	3.13759e-15	methylisocitrate lyase
VP_RS07940	VP1649		0.277045	1.3066e-08	GntR family transcriptional regulator
VP_RS07945	VP1650		0.147563	1.24726e-76	GFA family protein
VP_RS07965	VP1654		0.165048	1.22903e-06	sulfite exporter TauE/SafE family protein
VP_RS07975	VP1656	vopD	0.217057	7.11674e-33	type III secretion system translocon subunit VopD
VP_RS07980	VP1657	vopB	0.259362	9.95078e-17	type III secretion system translocon subunit VopB
VP_RS07985	VP1658	vcrH	0.379028	1.23027e-07	SycD/LcrH family type III secretion system chaperone VcrH
VP_RS07990	VP1659	vcrV	0.327471	2.31617e-09	type III secretion system needle tip protein VcrV
VP_RS07995	VP1660	vcrG	0.458536	0.0107664	LcrG family type III secretion system chaperone VcrG
VP_RS08015	VP1664	vscX	0.224961	0.0177938	type III secretion system protein VscX
VP_RS08020	VP1665	sycN	0.288841	0.000795028	type III secretion chaperone SycN
VP_RS08025	VP1666		0.321137	0.0258908	TyeA family type III secretion system gatekeeper subunit
VP_RS08030	VP1667	vopN	0.19642	1.66112e-18	SctW family type III secretion system gatekeeper subunit VopN
VP_RS08035	VP1668	vscN	0.352007	0.000139507	SctN family type III secretion system ATPase VscN
VP_RS08075	VP1676		2.05845	0.000308496	LysR family transcriptional regulator
VP_RS08095	VP1680	vopQ	0.118783	4.09287e-30	type III secretion system effector VopQ
VP_RS08100	VP1682	vecA	0.183687	1.87484e-11	CesT family type III secretion system chaperone VecA
VP_RS08105	VP1683	vopR	0.403944	0.000109807	type III secretion system effector VopR
VP_RS08115	VP1686	vopS	0.284704	7.47291e-09	T3SS effector adenosine monophosphate-protein transferase VopS
VP_RS08120	VP1687		0.31961	0.000107978	CesT family type III secretion system chaperone
VP_RS08135	VP1690	vscJ	0.431302	0.0169834	SctJ family type III secretion inner membrane ring lipoprotein Vsc
VP_RS08145	VP1692	vscH	0.463339	0.0177466	YopR family T3SS polymerization control protein VscH
VP_RS08150	VP1693	vscG	0.329981	0.000421497	YscG family type III secretion system chaperone VscG
VP_RS08155	VP1694	vscF	0.356225	0.00508904	type III secretion system needle filament protein VscF
VP_RS08180	VP1698	esxD	0.425316	0.018263	type III secretion system regulon anti-activator ExsD
VP_RS08185	VP1699	exsA	0.498193	0.00121042	type III secretion system transcriptional regulator ExsA
VP_RS08190	VP1700		0.362638	1.54183e-08	YscW family type III secretion system pilotin
VP_RS08195	VP1701	exsC	0.124348	1.09853e-05	type III secretion system regulatory chaperone ExsC
VP_RS08200	VP1702	exsE2	0.282518	1.95541e-05	T3SS regulon translocated regulator ExsE2
VP_RS08205	VP1703		0.416973	0.0062597	aldehyde dehydrogenase
VP_RS08215	VP1706		0.190889	4.86968e-40	hypothetical protein
VP_RS08230	VP1709	pgl	2.34053	2.20423e-06	6-phosphogluconolactonase
VP_RS08235	VP1710		2.92904	5.9066e-11	glucose-6-phosphate dehydrogenase
VP_RS08240	VP1711		0.296808	2.50811e-10	response regulator
VP_RS08245	VP1712		0.437941	8.50103e-06	sensor histidine kinase
VP_RS08250	--		0.410064	4.40737e-05	hypothetical protein
VP_RS08275	VP1718		0.193279	3.42725e-06	cytochrome-c peroxidase
VP_RS08295	VP1722	ectA	0.13146	6.26051e-05	diaminobutyrate acetyltransferase
VP_RS08325	VP1728	proX	0.0907057	0.000500222	glycine betaine/L-proline ABC transporter substrate-binding protein ProX
VP_RS08355	VP1734		0.177472	4.21189e-09	response regulator
VP_RS08360	VP1735		0.199113	6.77734e-16	two-component sensor histidine kinase
VP_RS08405	VP1745	lpxL	3.4329	4.27432e-12	LpxL/LpxP family Kdo(2)-lipid IV(A) lauroyl/palmitoleoyl acyltransferase
VP_RS08415	VP1749		0.442603	6.14504e-06	hypothetical protein
VP_RS08420	VP1751	metA	0.190731	3.27918e-14	homoserine O-succinyltransferase
VP_RS08435	VP1754		2.72518	8.4614e-12	EAL domain-containing protein
VP_RS08440	VP1755		0.0832452	1.70227e-43	response regulator
VP_RS08445	VP1756		0.163324	1.10609e-05	hypothetical protein
VP_RS08450	VP1757		0.117547	4.93386e-25	hypothetical protein
VP_RS08455	--		0.443775	1.43461e-08	sugar O-acetyltransferase
VP_RS08470	VP1761		0.248288	1.79484e-12	DUF962 domain-containing protein
VP_RS08495	VP1766		0.305551	4.39449e-05	alanyl-tRNA editing protein
VP_RS08500	VP1767		3.62341	4.97394e-15	Ig-like domain-containing protein
VP_RS08505	VP1768		0.486943	1.26056e-14	EAL domain-containing protein
VP_RS08510	VP1770		0.384898	1.78231e-09	manganese-dependent inorganic pyrophosphatase
VP_RS08580	VP1787		3.07483	6.45964e-35	IS3-like element ISVpa2 family transposase;IS3-like element ISVpa2 family transposase
VP_RS08650	VP1801		3.17954	8.93602e-10	hypothetical protein
VP_RS08665	--		3.73688	0.00802769	DUF3265 domain-containing protein
VP_RS08675	VP1804		0.418962	0.0100541	nuclear transport factor 2 family protein
VP_RS08680	VP1805		0.398622	0.000105655	hypothetical protein
VP_RS08690	--		0.381814	0.0055107	antibiotic biosynthesis monooxygenase
VP_RS08715	--		0.171828	0.00214029	DUF3265 domain-containing protein
VP_RS08720	VP1812		0.383748	2.60096e-07	toll/interleukin-1 receptor domain-containing protein
VP_RS08725	VP1813		2.15926	0.0288042	hypothetical protein
VP_RS08815	VP1825		0.446062	4.80876e-05	CBS domain-containing protein
VP_RS08820	VP1826		0.429857	0.000293701	DUF1669 domain-containing protein
VP_RS08915	VP1839		0.484707	9.85881e-05	hypothetical protein
VP_RS09040	VP1855		0.449892	0.000323688	hypothetical protein
VP_RS09045	VP1856		0.484671	0.0257413	hypothetical protein
VP_RS09065	VP1861		0.484209	0.00999147	GNAT family N-acetyltransferase
VP_RS09090	VP1866		2.01123	2.18874e-07	DUF2947 domain-containing protein
VP_RS09135	VP1876		0.107385	8.16252e-32	response regulator
VP_RS09140	VP1877		0.0763171	1.89367e-26	heme NO-binding domain-containing protein
VP_RS09160	VP1881		5.40813	1.22449e-08	EAL domain-containing protein
VP_RS09165	VP1882		3.54613	6.98418e-12	GNAT family N-acetyltransferase
VP_RS09170	VP1883	queD	2.03605	2.58968e-10	6-carboxytetrahydropterin synthase QueD
VP_RS09180	VP1888		9.29052	5.52424e-11	hypothetical protein
VP_RS09185	VP1889		9.0292	9.9401e-23	cold-shock protein
VP_RS09190	VP1890	rnr	17.7021	4.66552e-10	ribonuclease R
VP_RS09200	VP1892		0.492948	0.000627874	methyl-accepting chemotaxis protein
VP_RS09220	VP1897		0.45163	4.11768e-05	hypothetical protein
VP_RS09230	VP1900		0.451262	6.41526e-09	aspartate/tyrosine/aromatic aminotransferase
VP_RS09235	VP1901		0.179059	1.41269e-63	porin family protein
VP_RS09250	VP1904		2.77601	8.86465e-28	methyl-accepting chemotaxis protein
VP_RS09265	VP1907		0.139068	1.65823e-23	response regulator transcription factor
VP_RS09270	VP1908		0.19658	3.06911e-35	cache domain-containing protein
VP_RS09275	VP1909		0.122507	8.31512e-05	TRAP transporter large permease subunit
VP_RS09280	VP1910		0.0658832	0.00553307	TRAP transporter small permease subunit
VP_RS09285	VP1911		0.0887264	2.32687e-09	TRAP transporter substrate-binding protein
VP_RS09295	VP1913		7.81128	1.78522e-36	DUF2982 domain-containing protein
VP_RS09315	VP1917		6.71948	3.75973e-39	DUF1513 domain-containing protein
VP_RS09320	VP1918		5.54981	1.95437e-37	iron-regulated protein A
VP_RS09325	VP1919		5.00751	1.12052e-45	c-type cytochrome
VP_RS09330	VP1920		3.71366	1.56235e-22	peptidase
VP_RS09355	VP1926	nrfD	0.340735	1.11543e-10	cytochrome c nitrite reductase subunit NrfD
VP_RS09375	VP1930		0.404676	3.42204e-08	hypothetical protein
VP_RS09415	VP1938		2.22906	1.65963e-12	DUF3943 domain-containing protein
VP_RS09420	VP1939		0.123013	8.45791e-94	transcriptional regulator
VP_RS09435	VP1942		3.01214	3.56697e-17	pyridoxal phosphate-dependent class III aminotransferase
VP_RS09465	VP1944	uvrC	2.01173	3.79739e-08	excinuclease ABC subunit UvrC
VP_RS09500	VP1952		2.31479	9.28696e-31	calcium-binding protein
VP_RS09510	VP1954		2.07716	1.92513e-12	PHP domain-containing protein
VP_RS09520	VP1956		0.35682	4.89077e-25	anthranilate synthase component 1
VP_RS09525	VP1957		0.243545	6.79352e-12	aminodeoxychorismate/anthranilate synthase component II
VP_RS09530	VP1958	trpD	0.237408	9.32623e-43	anthranilate phosphoribosyltransferase
VP_RS09535	VP1959	trpCF	0.349487	2.71121e-35	bifunctional indole-3-glycerol-phosphate synthase TrpC/phosphoribosylanthranilate isomerase TrpF
VP_RS09540	VP1960	trpB	0.415425	3.89038e-14	tryptophan synthase subunit beta
VP_RS09545	VP1961	trpA	0.404716	9.6193e-18	tryptophan synthase subunit alpha
VP_RS09550	VP1962		0.312184	2.4656e-21	Crp/Fnr family transcriptional regulator
VP_RS09560	VP1966		2.30875	1.59477e-13	dicarboxylate/amino acid:cation symporter
VP_RS09605	VP1976	metR	0.425654	1.53217e-06	HTH-type transcriptional regulator MetR
VP_RS09610	VP1977		0.107172	3.47978e-38	DUF4250 domain-containing protein
VP_RS09620	VP1979		0.397544	5.48781e-07	EAL domain-containing protein
VP_RS09650	VP1986		2.21273	0.00467304	1-aminocyclopropane-1-carboxylate deaminase/D-cysteine desulfhydrase
VP_RS09675	VP1991		2.19675	2.135e-05	methionine synthase
VP_RS09680	VP1992		3.29738	1.65166e-08	DUF1852 domain-containing protein
VP_RS09720	VP2000		5.05489	5.94166e-06	GNAT family N-acetyltransferase
VP_RS09725	VP2001		6.30734	7.0274e-05	GNAT family N-acetyltransferase
VP_RS09730	VP2002		5.56733	8.57662e-09	class I SAM-dependent methyltransferase
VP_RS09735	VP2003		7.43345	9.88259e-17	methyltransferase
VP_RS09740	VP2004		0.103939	1.78321e-10	hypothetical protein
VP_RS09745	VP2005		2.01505	0.0153935	protein disulfide oxidoreductase
VP_RS09755	VP2007		2.24132	0.00215653	hypothetical protein
VP_RS09775	VP2011		0.432304	2.43871e-07	4Fe-4S dicluster domain-containing protein
VP_RS09780	VP2013	nrfD	0.405503	2.35202e-06	polysulfide reductase NrfD
VP_RS09785	VP2014	ttrA	0.258648	0.000596789	tetrathionate reductase subunit TtrA
VP_RS09790	VP2015		3.4759	2.60252e-33	c-type cytochrome
VP_RS09795	VP2016		2.31952	3.22036e-10	c-type cytochrome
VP_RS09800	VP2017		2.22009	1.65727e-13	paraquat-inducible protein A
VP_RS09805	VP2018	pqiB	2.0222	2.45172e-22	intermembrane transport protein PqiB
VP_RS09815	VP2020		0.368772	4.71143e-06	glycosyltransferase family 39 protein
VP_RS09820	VP2021		0.227277	0.000118579	VTT domain-containing protein
VP_RS09825	VP2022		0.260367	1.35163e-09	glycosyltransferase family 2 protein
VP_RS09830	VP2023		0.217567	6.40053e-14	NAD-dependent epimerase
VP_RS09835	VP2024		0.310357	0.00618709	hypothetical protein
VP_RS09865	VP2030	rpsA	2.07541	6.06487e-11	30S ribosomal protein S1
VP_RS09870	VP2031	cmk	2.33969	5.33843e-12	(d)CMP kinase
VP_RS09895	VP2036		2.02592	1.20043e-09	error-prone DNA polymerase
VP_RS09910	VP2039	pyk	0.383814	4.14466e-39	pyruvate kinase
VP_RS09925	VP2042		0.125115	3.90522e-28	outer membrane beta-barrel protein
VP_RS09940	VP2044		5.2562	2.74851e-21	hypothetical protein
VP_RS09945	VP2046	ptsG	0.389536	5.74905e-28	PTS glucose transporter subunit IIBC
VP_RS09955	VP2048		2.30708	9.51907e-10	DNA polymerase III subunit delta'
VP_RS09960	VP2049	tmk	2.06688	3.83143e-09	dTMP kinase
VP_RS09965	VP2050	mltG	2.16848	1.99764e-09	endolytic transglycosylase MltG
VP_RS09975	VP2052	fabF	2.11717	2.96649e-18	beta-ketoacyl-ACP synthase II
VP_RS09995	VP2056		2.40142	3.1293e-21	ketoacyl-ACP synthase III
VP_RS10000	VP2057	plsX	3.25231	5.91325e-22	phosphate acyltransferase PlsX
VP_RS10020	VP2061	rluC	2.51165	4.18686e-29	23S rRNA pseudouridine(955/2504/2580) synthase RluC
VP_RS10100	VP2077	malZ	0.435036	3.428e-08	maltodextrin glucosidase
VP_RS10110	VP2079		0.436923	0.00225545	ABC transporter permease
VP_RS10120	VP2081		0.29035	1.18032e-22	DUF412 domain-containing protein
VP_RS10135	VP2084		0.164049	7.99878e-68	MgtC/SapB family protein
VP_RS10140	VP2085		0.267043	6.8478e-07	hypothetical protein
VP_RS10150	VP2087	oppF	0.460902	6.64492e-09	murein tripeptide/oligopeptide ABC transporter ATP binding protein OppF
VP_RS10165	VP2090	oppB	0.402141	3.71601e-08	oligopeptide ABC transporter permease OppB
VP_RS10220	VPt050		4.73466	0.00905986	tRNA-Asn
VP_RS10225	VP2102	rsxA	2.078	2.84207e-06	electron transport complex subunit RsxA
VP_RS10230	VP2103	rsxB	2.02398	1.02793e-06	electron transport complex subunit RsxB
VP_RS10235	VP2104	rsxC	2.04908	9.99066e-12	electron transport complex subunit RsxC
VP_RS10240	VP2105	rsxD	2.71043	4.46195e-16	electron transport complex subunit RsxD
VP_RS10245	VP2106	rsxG	2.27518	1.79855e-10	electron transport complex subunit RsxG
VP_RS10255	VP2108	nth	2.43896	1.45316e-10	endonuclease III
VP_RS10270	VP2111		0.238521	4.52738e-15	OmpA family protein
VP_RS10275	VP2114	rnt	2.80214	6.57243e-18	ribonuclease T
VP_RS10280	VP2115		2.10605	4.14749e-18	Na+/H+ antiporter family protein
VP_RS10300	VP2119		0.0785023	5.54227e-14	hypothetical protein
VP_RS10305	VP2120		0.0328678	1.90507e-97	SDR family oxidoreductase
VP_RS10310	VP2121	adhE	0.402825	0.000400389	bifunctional acetaldehyde-CoA/alcohol dehydrogenase
VP_RS10315	VP2122		0.365193	2.51448e-09	YchE family NAAT transporter
VP_RS10325	VP2124	asd	0.392291	9.70449e-17	aspartate-semialdehyde dehydrogenase
VP_RS10330	VP2125	nhaC	0.213076	4.4055e-18	Na+/H+ antiporter NhaC
VP_RS10340	VP2127		0.371311	3.06893e-20	Hpt domain-containing protein
VP_RS10350	VP2129		2.5605	5.04167e-14	YejL family protein
VP_RS10355	VP2130		2.10304	7.2173e-17	DUF3413 domain-containing protein
VP_RS10380	VP2134		2.93141	8.68164e-39	hypothetical protein
VP_RS10385	VP2135		2.82628	5.66335e-45	hypothetical protein
VP_RS10390	VP2136		2.98338	7.18562e-08	site-specific integrase
VP_RS10395	VP2137		3.111	9.59728e-15	hypothetical protein
VP_RS10435	VP2147		0.144756	6.11696e-21	hypothetical protein
VP_RS10445	VP2150		0.489633	2.11194e-16	NAD(P)H nitroreductase
VP_RS10450	VP2151		0.371717	2.05938e-05	NADPH-dependent 2%2C4-dienoyl-CoA reductase
VP_RS10460	VP2153	ansA	2.65078	5.826e-29	asparaginase
VP_RS10490	VP2159		0.268277	1.35533e-09	methyl-accepting chemotaxis protein
VP_RS10495	VP2160	rlmA	2.07414	1.04659e-06	23S rRNA (guanine(745)-N(1))-methyltransferase
VP_RS10505	VP2162		0.276448	5.5035e-07	hypothetical protein
VP_RS10515	VP2165		2.73989	2.51345e-07	ribbon-helix-helix domain-containing protein
VP_RS10520	VP2166		2.62424	1.03729e-17	VOC family protein
VP_RS10540	VP2170		0.14778	1.50878e-08	GlsB/YeaQ/YmgE family stress response membrane protein
VP_RS10570	VP2176	aqpZ	2.47267	8.20631e-20	aquaporin Z
VP_RS10590	VP2180	apt	2.18842	2.45126e-20	adenine phosphoribosyltransferase
VP_RS10600	VP2183		0.163134	4.88845e-68	response regulator
VP_RS10615	VP2186		2.07965	5.26007e-15	CvpA family protein
VP_RS10800	VP2225		0.442252	1.43787e-20	chemotaxis protein CheW
VP_RS10810	VP2227		0.446384	2.16976e-16	ParA family protein
VP_RS10815	VP2228		0.461683	2.63794e-20	chemotaxis response regulator protein-glutamate methylesterase
VP_RS10820	VP2229		0.365445	5.10988e-32	chemotaxis protein CheA
VP_RS10840	VP2233		0.403682	1.74244e-12	MinD/ParA family protein
VP_RS10845	VP2234	flhF	0.32703	1.53936e-15	flagellar biosynthesis protein FlhF
VP_RS10850	VP2235	flhA	0.447918	4.70672e-08	flagellar biosynthesis protein FlhA
VP_RS10865	VP2238	fliQ	0.277515	0.00310108	flagellar biosynthesis protein FliQ
VP_RS10880	VP2241	fliN	0.365384	2.35375e-18	flagellar motor switch protein FliN
VP_RS10885	VP2242	fliM	0.45411	2.91582e-24	flagellar motor switch protein FliM
VP_RS10895	VP2244		0.292405	2.64542e-53	flagellar hook-length control protein FliK
VP_RS10900	VP2245	fliJ	0.442376	3.67176e-08	flagella biosynthesis chaperone FliJ
VP_RS10910	VP2247	fliH	0.45701	9.01001e-08	flagellar assembly protein FliH
VP_RS10915	VP2248	fliG	0.391432	1.66698e-08	flagellar motor switch protein FliG
VP_RS10920	VP2249	fliF	0.472223	3.40194e-06	flagellar M-ring protein FliF
VP_RS10930	VP2251		0.305666	3.77667e-14	sigma-54 dependent transcriptional regulator
VP_RS10935	VP2252		0.460347	2.89283e-07	PAS domain-containing protein
VP_RS10945	VP2254	fliS	0.104574	3.75224e-50	flagellar export chaperone FliS
VP_RS10950	VP2255		0.00725492	3.91521e-08	flagellar protein FliT
VP_RS10955	VP2256	fliD	0.132999	1.08237e-50	flagellar filament capping protein FliD
VP_RS10960	VP2257	flaG	0.104878	2.61904e-42	flagellar protein FlaG
VP_RS10965	VP2258		0.0847756	4.35781e-16	flagellin
VP_RS10970	VP2259		0.0587797	5.38828e-11	flagellin
VP_RS10975	VP2261		0.119968	2.55174e-15	flagellin
VP_RS11000	VP2266		0.394715	2.16262e-18	helix-turn-helix domain-containing protein
VP_RS11020	VP2271		0.459843	2.62642e-08	DUF2897 family protein
VP_RS11105	VP2288	lpcA	0.449325	1.243e-19	D-sedoheptulose 7-phosphate isomerase
VP_RS11110	VP2289	fadE	0.32789	0.0260326	acyl-CoA dehydrogenase FadE
VP_RS11115	VP2290		0.39899	8.88898e-13	SulP family inorganic anion transporter
VP_RS11165	VP2300		0.385086	1.86851e-16	cytochrome c
VP_RS11200	VP2308	lpxD	2.21849	4.11653e-20	UDP-3-O-(3-hydroxymyristoyl)glucosamine N-acyltransferase
VP_RS11205	VP2309		2.24616	5.14209e-15	OmpH family outer membrane protein
VP_RS11210	VP2310	bamA	2.19944	5.83676e-25	outer membrane protein assembly factor BamA
VP_RS11220	VP2312	ispC	2.05522	8.15134e-10	1-deoxy-D-xylulose-5-phosphate reductoisomerase
VP_RS11225	VP2313		2.13294	6.96425e-09	phosphatidate cytidylyltransferase
VP_RS11265	VP2321		0.278555	2.86019e-38	DUF3461 family protein
VP_RS11275	VP2323		2.57736	0.000972001	YqcC family protein
VP_RS11350	VP2338		0.406041	7.05318e-05	chitinase
VP_RS11355	VP2339		2.88943	4.36208e-31	YggN family protein
VP_RS11375	VP2343		0.135964	1.40979e-17	DUF2789 domain-containing protein
VP_RS11385	VP2345		2.22696	5.6747e-17	FAD:protein FMN transferase
VP_RS11440	VP2356		2.1413	2.62921e-10	MFS transporter
VP_RS11470	VP2362		0.436735	3.63701e-17	outer membrane protein OmpK
VP_RS11490	VP2366		0.357585	1.00075e-08	sensor domain-containing diguanylate cyclase
VP_RS11520	VP2372		3.40519	1.68041e-09	hypothetical protein
VP_RS11550	VP2378		0.464973	3.16868e-05	LysR family transcriptional regulator
VP_RS11565	VP2381	glpQ	0.399477	5.62407e-13	glycerophosphodiester phosphodiesterase
VP_RS11570	VP2382	glpT	0.426167	1.11777e-15	glycerol-3-phosphate transporter
VP_RS11575	VP2385		0.401684	1.19338e-10	aquaporin
VP_RS11580	VP2386	glpK	0.277467	1.21734e-31	glycerol kinase GlpK
VP_RS11590	VP2388	glpD	0.326028	7.46392e-26	glycerol-3-phosphate dehydrogenase
VP_RS11605	VP2391		0.355367	2.53046e-12	gamma-glutamylcyclotransferase
VP_RS11610	VP2392		0.349359	9.87411e-12	tRNA-binding protein
VP_RS11620	VP2394		0.441049	1.54485e-08	MFS transporter
VP_RS11635	VP2397	galM	0.488705	7.62524e-07	galactose-1-epimerase
VP_RS11650	VP2400	galE	0.345898	1.2433e-14	UDP-glucose 4-epimerase GalE
VP_RS11660	VP2403	ebgA	0.492751	0.0123067	beta-galactosidase subunit alpha
VP_RS11665	VP2404		0.0303745	0.000435306	beta-galactosidase subunit beta
VP_RS11670	VP2405		0.406881	1.53964e-06	amino acid permease
VP_RS11685	VP2408		0.118951	1.67508e-13	phosphatase PAP2 family protein
VP_RS11690	VP2409		0.0865637	7.90436e-26	tetratricopeptide repeat protein
VP_RS11695	VP2410		0.121078	5.05198e-12	type II secretion system F family protein
VP_RS11700	VP2411		0.0985581	5.60025e-15	type II secretion system F family protein
VP_RS11705	VP2412		0.117419	1.06082e-31	CpaF family protein
VP_RS11710	VP2413		0.0775994	2.37665e-20	AAA family ATPase
VP_RS11715	VP2414		0.323759	0.0179726	pilus assembly protein
VP_RS11725	VP2417		0.172974	3.03966e-13	Tad domain-containing protein
VP_RS11735	VP2419		0.181189	1.52986e-16	type II and III secretion system protein family protein
VP_RS11740	VP2420	cpaB	0.111328	5.77486e-10	Flp pilus assembly protein CpaB
VP_RS11745	VP2421		0.12893	3.34053e-17	hypothetical protein
VP_RS11755	VP2424		0.0632593	8.21698e-20	AraC family transcriptional regulator
VP_RS11765	VP2426		0.293064	8.62511e-05	DUF1127 domain-containing protein
VP_RS11770	VP2427		0.235382	3.62464e-24	LysR family transcriptional regulator
VP_RS11785	VP2430		0.386194	2.29281e-14	PilZ domain-containing protein
VP_RS11790	VP2431	serB	0.289473	4.48483e-35	phosphoserine phosphatase
VP_RS11810	VP2435	deoA	0.479455	5.18214e-16	thymidine phosphorylase
VP_RS11815	VP2436	deoC	0.495071	2.0059e-26	deoxyribose-phosphate aldolase
VP_RS11825	VP2439		0.465006	8.07614e-08	TatD family hydrolase
VP_RS11850	VP2443		5.19946	5.49796e-23	hypothetical protein
VP_RS11855	VP2444		0.286057	0.00502448	N-acetyltransferase
VP_RS11860	VP2445		0.24869	0.00486917	SCP2 domain-containing protein
VP_RS11870	VP2447		0.222132	0.00246794	U32 family peptidase
VP_RS11875	VP2448		0.0913053	4.71995e-05	U32 family peptidase
VP_RS11925	VP2458	rimP	2.06571	1.89421e-05	ribosome maturation factor RimP
VP_RS11950	VP2462	folP	2.11697	1.61804e-13	dihydropteroate synthase
VP_RS11985	VP2469		3.63539	1.89341e-17	magnesium transporter
VP_RS12035	VP2479		0.487986	8.22395e-13	ABC transporter substrate-binding protein
VP_RS12085	VP2489		2.53678	6.0548e-14	ABC transporter ATP-binding protein
VP_RS12090	VP2490		3.27511	8.19235e-19	iron ABC transporter permease
VP_RS12125	VP2497	mrcB	2.34255	1.8692e-15	penicillin-binding protein 1B
VP_RS12135	VP2499	sfsA	0.482989	1.00676e-08	DNA/RNA nuclease SfsA
VP_RS12205	VP2517	lpdA	2.64004	1.61378e-17	dihydrolipoyl dehydrogenase
VP_RS12210	VP2518	aceF	2.38723	5.78269e-13	pyruvate dehydrogenase complex dihydrolipoyllysine-residue acetyltransferase
VP_RS12215	VP2519	aceE	2.35835	3.24382e-09	pyruvate dehydrogenase (acetyl-transferring)%2C homodimeric type
VP_RS12220	VP2520	pdhR	4.26962	2.99629e-06	pyruvate dehydrogenase complex transcriptional repressor PdhR
VP_RS12250	VP2526		2.4997	5.77135e-18	A24 family peptidase
VP_RS12275	VP2531	trmD	2.19982	1.61114e-08	tRNA (guanosine(37)-N1)-methyltransferase TrmD
VP_RS12305	VP2537	luxS	0.362058	2.57375e-21	S-ribosylhomocysteine lyase
VP_RS12330	VP2542		0.341038	3.75663e-29	NADP-dependent oxidoreductase
VP_RS12335	VP2543		0.166144	5.444e-69	sodium ion-translocating decarboxylase subunit beta
VP_RS12340	VP2544	oadA	0.0868279	1.67943e-88	sodium-extruding oxaloacetate decarboxylase subunit alpha
VP_RS12345	VP2545		0.150214	1.6895e-36	oxaloacetate decarboxylase subunit gamma
VP_RS12430	VP2553	rpoS	0.114327	9.84105e-74	RNA polymerase sigma factor RpoS
VP_RS12435	VP2554		0.374429	1.48687e-25	peptidoglycan DD-metalloendopeptidase family protein
VP_RS12445	VP2556	surE	2.23897	3.78966e-16	5'/3'-nucleotidase SurE
VP_RS12450	VP2557	truD	2.21624	1.22494e-22	tRNA pseudouridine(13) synthase TruD
VP_RS12510	VP2570	recO	2.48084	2.22652e-06	DNA repair protein RecO
VP_RS12515	VP2571	era	2.58251	1.24208e-12	GTPase Era
VP_RS12520	VP2572	rnc	2.46064	4.34037e-15	ribonuclease III
VP_RS12525	VP2573	lepB	2.39728	6.76644e-12	signal peptidase I
VP_RS12530	VP2574	lepA	2.14769	9.16195e-08	translation elongation factor 4
VP_RS12535	VP2575		2.7008	1.84802e-14	SoxR reducing system RseC family protein
VP_RS12560	VP2582		0.309086	1.13478e-29	succinate dehydrogenase assembly factor 2
VP_RS12575	VP2585		0.403246	2.8366e-16	DUF1107 domain-containing protein
VP_RS12615	VP2593	serA	0.277222	1.92921e-29	phosphoglycerate dehydrogenase
VP_RS12620	VP2594		3.20304	6.72553e-18	oxidative stress defense protein
VP_RS12635	VP2597		0.328948	0.000110963	YbaK/EbsC family protein
VP_RS12645	VP2599	fbaA	0.452616	0.000124109	class II fructose-bisphosphate aldolase
VP_RS12650	VP2600		0.428818	0.0230967	phosphoglycerate kinase
VP_RS12680	VP2607		0.424217	0.000581418	DUF2189 domain-containing protein
VP_RS12685	VP2608		2.70309	2.7561e-07	SprT family zinc-dependent metalloprotease
VP_RS12700	VP2611	gshB	0.466251	4.48356e-22	glutathione synthase
VP_RS12745	VP2620		0.491558	2.26722e-07	DUF4426 domain-containing protein
VP_RS12770	VP2625	trmB	2.18619	6.29422e-13	tRNA (guanosine(46)-N7)-methyltransferase TrmB
VP_RS12775	VP2626	mutY	2.6081	4.12406e-17	A/G-specific adenine glycosylase
VP_RS12785	VP2628	mltC	2.1211	9.63374e-10	membrane-bound lytic murein transglycosylase MltC
VP_RS12835	VPt071		3.40103	4.06814e-05	tRNA-Thr
VP_RS12855	VP2630		0.453502	8.57021e-12	NAD-dependent succinate-semialdehyde dehydrogenase
VP_RS12895	VPr010		2.47947	0.000217983	16S ribosomal RNA
VP_RS12935	VP2638	cod	0.342474	4.72385e-07	chitin oligosaccharide deacetylase
VP_RS12940	VPt079		2.25018	0.000478971	tRNA-Leu
VP_RS12945	VP2639		0.330537	2.5126e-15	SDR family oxidoreductase
VP_RS12950	VP2640		0.0859321	9.12289e-13	DUF2254 domain-containing protein
VP_RS12970	VP2644	pepA	0.460139	4.84071e-16	leucyl aminopeptidase
VP_RS12995	VP2649		2.11854	4.49815e-06	hypothetical protein
VP_RS13005	VP2652	arcA	0.40198	3.03323e-12	arginine deiminase
VP_RS13010	VP2653		0.413239	1.34844e-09	ornithine carbamoyltransferase
VP_RS13040	VP2658	murA	2.16046	2.03734e-09	UDP-N-acetylglucosamine 1-carboxyvinyltransferase
VP_RS13045	VP2659	ibaG	2.73485	1.21748e-08	BolA family iron metabolism protein IbaG
VP_RS13050	VP2660		2.8034	1.21711e-14	lipid asymmetry maintenance protein MlaB
VP_RS13055	VP2661		2.67645	1.09928e-29	phospholipid-binding protein MlaC
VP_RS13060	VP2662	mlaD	3.31301	8.42252e-33	outer membrane lipid asymmetry maintenance protein MlaD
VP_RS13065	VP2663	mlaE	2.15668	7.59664e-10	lipid asymmetry maintenance ABC transporter permease subunit MlaE
VP_RS13075	VP2665		2.00936	1.19223e-07	calcium/sodium antiporter
VP_RS13105	VP2671	hpf	0.28057	8.96315e-25	ribosome hibernation promoting factor
VP_RS13160	VP2683		0.0177356	2.49275e-106	PhoH family protein
VP_RS13175	VP2686		2.26696	2.20703e-27	TIGR02099 family protein
VP_RS13220	VP2695		0.46014	0.000757898	type II secretion system GspH family protein
VP_RS13225	VP2696		0.468598	1.19136e-06	type II secretion system GspH family protein
VP_RS13240	VP2699		0.439379	4.50683e-13	MSHA biogenesis protein MshF
VP_RS13285	VP2708	csrD	0.399778	2.3074e-18	RNase E specificity factor CsrD
VP_RS13325	VP2717	metH	0.401718	4.34632e-32	methionine synthase
VP_RS13340	VPt080		2.56982	0.00397587	tRNA-Asp
VP_RS13360	VPr013		2.54724	8.05742e-11	16S ribosomal RNA
VP_RS13370	VP2721	cysI	0.438601	2.62919e-09	assimilatory sulfite reductase (NADPH) hemoprotein subunit
VP_RS13375	VP2722		0.385159	1.85438e-11	assimilatory sulfite reductase (NADPH) flavoprotein subunit
VP_RS13380	VP2723		0.0838778	7.58056e-23	hypothetical protein
VP_RS13410	VP2731	pgi	0.317719	5.10268e-08	glucose-6-phosphate isomerase
VP_RS13480	VP2745	aroK	2.22969	3.69241e-06	shikimate kinase AroK
VP_RS13515	VP2752	oxyR	0.316808	4.38862e-24	DNA-binding transcriptional regulator OxyR
VP_RS13530	VP2756	argH	0.354843	5.99351e-07	argininosuccinate lyase
VP_RS13535	VP2757		0.307598	7.9819e-10	argininosuccinate synthase
VP_RS13540	VP2758	argB	0.353146	1.30231e-05	acetylglutamate kinase
VP_RS13555	VP2761	ppc	0.183246	0.000114436	phosphoenolpyruvate carboxylase
VP_RS13560	VP2762		0.208112	3.1727e-58	PadR family transcriptional regulator
VP_RS13565	VP2763	metF	0.177796	2.50663e-45	methylenetetrahydrofolate reductase
VP_RS13570	VP2764		0.351027	4.30321e-20	bifunctional aspartate kinase/homoserine dehydrogenase II
VP_RS13575	VP2765		0.308547	3.28093e-23	O-succinylhomoserine (thiol)-lyase
VP_RS13595	VP2769		3.44504	2.12064e-16	bacterioferritin-associated ferredoxin
VP_RS13625	VP2775	tusC	3.13668	0.000456624	sulfurtransferase complex subunit TusC
VP_RS13645	VP2779		0.438969	1.16762e-09	PQQ-binding-like beta-propeller repeat protein
VP_RS13690	VP2790		0.42382	9.92065e-19	hydrolase
VP_RS13700	VP2792		0.232402	2.16613e-45	phosphoribulokinase
VP_RS13710	VP2794		0.423641	2.30314e-07	DUF1338 domain-containing protein
VP_RS13730	VP2798		2.42983	2.23343e-08	aminodeoxychorismate/anthranilate synthase component II
VP_RS13735	VP2799		0.363904	2.6808e-41	ExeM/NucH family extracellular endonuclease
VP_RS13775	VP2811		0.143937	5.37254e-16	sel1 repeat family protein
VP_RS13815	VP2819	mutL	2.0426	4.082e-17	DNA mismatch repair endonuclease MutL
VP_RS13820	VP2820		2.0681	5.55741e-14	N-acetylmuramoyl-L-alanine amidase
VP_RS13835	VPt082		2.56807	1.4901e-09	tRNA-Met
VP_RS13920	VP2827		0.228726	1.83388e-16	methyl-accepting chemotaxis protein
VP_RS13970	VP2837		3.96513	6.96372e-05	VanZ family protein
VP_RS13980	VP2840	frdA	0.374286	1.51687e-09	fumarate reductase (quinol) flavoprotein subunit
VP_RS13985	VP2841		0.383969	6.22211e-08	succinate dehydrogenase/fumarate reductase iron-sulfur subunit
VP_RS13990	VP2842	frdC	0.2854	9.49951e-14	fumarate reductase subunit FrdC
VP_RS13995	VP2843	frdD	0.177351	8.87699e-08	fumarate reductase subunit FrdD
VP_RS14030	VP2851	groL	0.358439	0.00297654	chaperonin GroEL
VP_RS14035	VP2852		0.195081	5.9153e-13	co-chaperone GroES
VP_RS14045	VP2855	pfkA	0.330082	2.63336e-09	6-phosphofructokinase
VP_RS14060	VP2858		0.286471	4.29955e-26	response regulator
VP_RS14080	VP2862	fxsA	0.47334	1.11431e-17	membrane protein FxsA
VP_RS14100	VP2866		0.260137	1.17789e-20	response regulator transcription factor
VP_RS14110	VP2868		4.3997	0.00303204	DUF4212 domain-containing protein
VP_RS14120	VP2870		0.231601	1.35168e-24	hypothetical protein
VP_RS14135	VP2874		0.490116	8.77548e-10	hybrid sensor histidine kinase/response regulator
VP_RS14145	VP2876		0.369267	0.000104984	cyclic nucleotide-binding/CBS domain-containing protein
VP_RS14155	VP2878	acs	0.00900228	5.71576e-122	acetate--CoA ligase
VP_RS14160	VP2879	aroQ	3.00072	3.20174e-26	type II 3-dehydroquinate dehydratase
VP_RS14175	VP2883	prmA	2.02373	1.26886e-09	50S ribosomal protein L11 methyltransferase
VP_RS14180	VP2884	dusB	2.49056	1.66039e-06	tRNA dihydrouridine synthase DusB
VP_RS14185	VP2885	fis	2.03378	2.61907e-07	DNA-binding transcriptional regulator Fis
VP_RS14200	VP2888		2.15051	5.85527e-05	sensor domain-containing diguanylate cyclase
VP_RS14205	--		2.30608	0.00433118	IS630 family transposase
VP_RS14270	VP2890		5.44336	5.26951e-33	lysine decarboxylase CadA
VP_RS14275	VP2891	cadB	8.8294	6.79286e-89	cadaverine/lysine antiporter
VP_RS14295	VP2896	purH	2.10468	1.4608e-09	bifunctional phosphoribosylaminoimidazolecarboxamide formyltransferase/IMP cyclohydrolase
VP_RS14310	VP2900		0.370882	1.43208e-20	KAP family NTPase
VP_RS14315	VP2901		2.06513	1.27898e-05	hypothetical protein
VP_RS14335	VP2906		3.8817	3.95377e-20	hypothetical protein
VP_RS14350	VP2909		0.447145	5.87222e-14	site-specific integrase
VP_RS14355	VP2910		0.278705	8.30659e-27	tyrosine-type recombinase/integrase
VP_RS14405	VP2920		0.195649	1.42527e-37	Rsd/AlgQ family anti-sigma factor
VP_RS14535	VP2935		0.447445	3.48385e-10	RNA-binding protein
VP_RS14540	VP2936	murI	2.37573	6.12826e-17	glutamate racemase
VP_RS14570	VP2942	sthA	0.43651	2.49244e-09	Si-specific NAD(P)(+) transhydrogenase
VP_RS14575	VP2943	dinF	2.04413	0.000455911	MATE family efflux transporter DinF
VP_RS14610	VP2951	glpG	0.488286	3.1297e-16	rhomboid family intramembrane serine protease GlpG
VP_RS14670	VP2964		0.268206	1.76185e-46	hypothetical protein
VP_RS14730	VP2976		0.417045	2.14121e-12	EVE domain-containing protein
VP_RS14790	VP2988	hemC	0.397219	6.06047e-34	hydroxymethylbilane synthase
VP_RS14860	VP3000	rho	2.15542	1.23612e-12	transcription termination factor Rho
VP_RS14880	VP3004		2.62123	4.15525e-05	7-cyano-7-deazaguanine/7-aminomethyl-7-deazaguanine transporter
VP_RS14890	VP3007	recQ	2.19432	7.45937e-16	ATP-dependent DNA helicase RecQ
VP_RS14910	VP3011	ggt	0.20256	6.69589e-14	gamma-glutamyltransferase
VP_RS14965	VP3023		2.57025	9.44377e-06	thiazole synthase
VP_RS14975	VP3025	thiF	3.00138	0.000139164	thiazole biosynthesis adenylyltransferase ThiF
VP_RS14980	VP3026		4.53688	3.71e-17	thiamine phosphate synthase
VP_RS14985	VP3027	thiC	3.29726	7.66368e-15	phosphomethylpyrimidine synthase ThiC
VP_RS15035	VP3031		0.302688	4.15692e-22	gamma carbonic anhydrase family protein
VP_RS15070	VP3038		0.483745	6.61303e-11	topoisomerase DNA-binding C4 zinc finger domain-containing protein
VP_RS15075	VP3039		0.265857	2.71825e-46	DUF494 family protein
VP_RS15125	VP3049		0.358975	5.38272e-24	sporulation protein
VP_RS15130	VP3051		0.383277	1.08321e-08	YihD family protein
VP_RS15150	VP3055		2.39628	1.11946e-10	acyltransferase
VP_RS15155	VP3056		0.499425	1.96828e-10	DUF2860 domain-containing protein
VP_RS15160	VP3057		3.16943	1.56973e-13	YifB family Mg chelatase-like AAA ATPase
VP_RS15165	VP3058		0.49784	2.87265e-11	acetolactate synthase 2 catalytic subunit
VP_RS15170	VP3059	ilvM	0.243698	6.53177e-15	acetolactate synthase 2 small subunit
VP_RS15175	VP3060	ilvE	0.211885	1.21085e-44	branched-chain-amino-acid transaminase
VP_RS15180	VP3061	ilvD	0.285895	3.10076e-30	dihydroxy-acid dehydratase
VP_RS15185	VP3062	ilvA	0.392932	5.5638e-26	threonine ammonia-lyase%2C biosynthetic
VP_RS15200	VP3065		0.230504	1.93964e-19	transporter substrate-binding domain-containing protein
VP_RS15285	VPA0002		0.230599	9.53567e-09	hypothetical protein
VP_RS15300	VPA0005		0.113089	1.08137e-72	hypothetical protein
VP_RS15305	VPA0006	ribA	0.100764	5.17338e-27	GTP cyclohydrolase II
VP_RS15310	VPA0008		0.0596061	2.63668e-28	ABC transporter substrate-binding protein
VP_RS15315	VPA0009		0.159316	1.01415e-23	response regulator
VP_RS15360	VPA0020		0.331088	1.68431e-10	sensor histidine kinase
VP_RS15365	VPA0021		0.375418	2.76515e-05	LytTR family DNA-binding domain-containing protein
VP_RS15370	VPA0022		0.305528	0.000204492	DUF2268 domain-containing protein
VP_RS15380	VPA0024		0.261327	1.89802e-26	methyl-accepting chemotaxis protein
VP_RS15390	VPA0026		0.406352	6.04391e-06	DUF4344 domain-containing metallopeptidase
VP_RS15405	VPA0032		0.472108	5.83586e-08	hypothetical protein
VP_RS15410	VPA0033		0.393514	1.94577e-10	ABC transporter ATP-binding protein
VP_RS15415	VPA0034		0.216882	7.10468e-21	GntR family transcriptional regulator
VP_RS15420	VPA0035	gltS	0.195236	0.000168445	sodium/glutamate symporter
VP_RS15425	VPA0036		0.299669	1.51394e-34	hypothetical protein
VP_RS15435	VPA0039		0.0273772	4.00831e-48	DUF3081 domain-containing protein
VP_RS15460	--		0.0235	2.34144e-68	hypothetical protein
VP_RS15485	VPA0050		0.27676	1.00254e-10	GFA family protein
VP_RS15490	VPA0051	nhaD	0.200448	1.96327e-47	sodium:proton antiporter NhaD
VP_RS15505	VPA0054		0.317069	6.05496e-13	alpha/beta hydrolase
VP_RS15510	VPA0055		0.319827	2.50697e-06	chitinase
VP_RS15515	VPA0056		0.251268	7.60865e-16	DUF2850 domain-containing protein
VP_RS15525	VPA0058		0.131517	9.17152e-91	hypothetical protein
VP_RS15530	VPA0059		0.178527	1.07586e-21	GGDEF domain-containing protein
VP_RS15535	VPA0061		2.69481	9.96946e-12	MATE family efflux transporter
VP_RS15550	VPA0064		3.78304	0.00487515	MBL fold metallo-hydrolase
VP_RS15580	VPA0070	fghA	0.458141	4.69497e-17	S-formylglutathione hydrolase
VP_RS15585	VPA0071		0.412191	5.94038e-27	S-(hydroxymethyl)glutathione dehydrogenase/class III alcohol dehydrogenase
VP_RS15590	VPA0072		0.367926	6.57889e-10	arylamine N-acetyltransferase
VP_RS15595	VPA0073		0.434954	1.12344e-08	LysR family transcriptional regulator
VP_RS15600	VPA0074		0.385504	1.59811e-05	DNA polymerase III subunit epsilon
VP_RS15605	VPA0075		0.326763	8.98774e-24	CBS domain-containing protein
VP_RS15610	VPA0076	kdgR	0.468723	1.50382e-15	DNA-binding transcriptional regulator KdgR
VP_RS15625	VPA0079		0.272441	0.00605645	cupin domain-containing protein
VP_RS15630	VPA0080		0.430293	2.69174e-11	RpiB/LacA/LacB family sugar-phosphate isomerase
VP_RS15635	VPA0081		0.497684	0.00506389	alpha/beta hydrolase
VP_RS15640	VPA0082		0.418966	5.35561e-06	sugar kinase
VP_RS15665	VPA0087		0.196039	2.05416e-34	Na+:solute symporter
VP_RS15670	VPA0088		0.340939	6.15464e-09	oligogalacturonate lyase family protein
VP_RS15715	VPA0097		0.275737	0.000364015	HlyD family secretion protein
VP_RS15720	VPA0098		0.331389	0.0133814	multidrug efflux MFS transporter
VP_RS15735	VPA0101		0.246958	4.18252e-41	hypothetical protein
VP_RS15740	VPA0102	ygjK	0.356241	2.97229e-21	alpha-glucosidase
VP_RS15745	VPA0103		0.0398897	9.05831e-68	macro domain-containing protein
VP_RS15760	VPA0106		0.335852	6.23702e-07	DUF1254 domain-containing protein
VP_RS15795	VPA0113		0.410201	1.82846e-06	hypothetical protein
VP_RS15815	VPA0118		0.349551	3.94675e-10	PLP-dependent aminotransferase family protein
VP_RS15845	VPA0124		0.0998688	0.000726544	GNAT family N-acetyltransferase
VP_RS15855	VPA0126		0.216828	0.000121444	GNAT family N-acetyltransferase
VP_RS15860	VPA0127		0.317406	2.02434e-42	NapC/NirT family cytochrome c
VP_RS15865	VPA0128		0.214137	8.01168e-21	trimethylamine-N-oxide reductase 2
VP_RS15870	VPA0129		2.33375	1.57585e-05	phosphatase PAP2 family protein
VP_RS15905	VPA0136	thiD	2.15588	0.000759837	bifunctional hydroxymethylpyrimidine kinase/phosphomethylpyrimidine kinase
VP_RS15955	VPAr02		3.92925	8.52898e-17	23S ribosomal RNA
VP_RS15965	VPAt05		2.47635	0.0295981	tRNA-Ser
VP_RS15990	VPA0147		0.336924	5.6545e-16	malate dehydrogenase
VP_RS15995	VPA0148		2.10105	0.00399441	response regulator transcription factor
VP_RS16000	VPA0149		3.6114	4.88466e-08	sensor histidine kinase
VP_RS16010	VPA0151		3.24847	9.00869e-25	DUF3450 domain-containing protein
VP_RS16015	VPA0152		2.60859	1.2332e-21	MotA/TolQ/ExbB proton channel family protein
VP_RS16020	VPA0153		2.43617	7.90805e-09	MotA/TolQ/ExbB proton channel family protein
VP_RS16025	VPA0154		3.00922	3.0117e-06	biopolymer transporter ExbD
VP_RS16030	VPA0155		2.9309	2.53635e-10	energy transducer TonB
VP_RS16035	VPA0156		2.53022	2.46809e-10	tetratricopeptide repeat protein
VP_RS16110	VPA0171		0.317617	1.68377e-05	MBL fold metallo-hydrolase
VP_RS16135	VPA0177		0.400095	2.93895e-06	helix-turn-helix domain-containing protein
VP_RS16140	VPA0178		0.441247	9.11712e-12	YggL family protein
VP_RS16145	VPA0179		0.205106	3.82007e-14	PhoX family phosphatase
VP_RS16165	VPA0184		0.416978	0.00454296	GGDEF domain-containing protein
VP_RS16170	VPA0185	brnQ	3.66544	0.00898094	branched-chain amino acid transport system II carrier protein
VP_RS16190	VPA0191		0.0385612	2.19514e-23	hypothetical protein
VP_RS16195	VPA0192		0.064303	2.26477e-53	tryptophanase
VP_RS16230	VPA0199		0.0389362	2.77504e-65	methyl-accepting chemotaxis protein
VP_RS16235	VPA0200		0.311415	0.013906	DUF3612 domain-containing protein
VP_RS16240	VPA0201		3.18404	1.01994e-06	malate synthase
VP_RS16270	VPA0207	msrB	0.45434	1.08672e-07	peptide-methionine (R)-S-oxide reductase MsrB
VP_RS16300	VPA0213		4.88633	3.44789e-33	hypothetical protein
VP_RS16305	VPA0214		0.491814	0.00795712	YafY family transcriptional regulator
VP_RS16310	VPA0215		0.365536	0.000489909	hypothetical protein
VP_RS16330	VPA0219		0.211687	1.68568e-26	hypothetical protein
VP_RS16335	VPA0220		2.40697	0.00580847	YtfJ family protein
VP_RS16340	VPA0221		3.09116	6.26999e-16	carbonic anhydrase family protein
VP_RS16345	VPA0222		3.62336	3.90647e-17	porin
VP_RS16355	VPA0224		2.23416	3.46637e-06	MacB family efflux pump subunit
VP_RS16365	VPA0226		6.35156	1.30103e-37	type 2 secretion system lipase
VP_RS16370	VPA0227		0.364926	6.1849e-05	S8 family serine peptidase
VP_RS16390	VPA0231		0.304428	1.32367e-07	PTS sugar transporter subunit IIA
VP_RS16470	VPA0249		3.25623	1.91995e-11	LysR family transcriptional regulator
VP_RS16490	VPA0253		0.400421	7.87954e-19	MFS transporter
VP_RS16495	VPA0254		7.31943	4.42225e-48	L-serine ammonia-lyase
VP_RS16600	VPA0276		0.363334	3.89999e-11	DUF2339 domain-containing protein
VP_RS16605	VPA0277		0.456858	1.14485e-08	sodium:proton antiporter
VP_RS16620	VPA0281		0.470067	2.4921e-06	GFA family protein
VP_RS16640	VPA0286		2.77398	3.74024e-06	co-chaperone GroES
VP_RS16645	VPA0287	groL	2.65415	7.45474e-08	chaperonin GroEL
VP_RS16650	--		7.23319	1.86214e-05	hypothetical protein
VP_RS16670	VPA0291		0.212489	4.97135e-10	VOC family protein
VP_RS16705	VPA0298		2.52021	5.42796e-12	fructose PTS transporter subunit IIA
VP_RS16725	VPA0302		2.9981	6.76891e-07	VOC family protein
VP_RS16735	VPA0304		0.267495	1.18991e-18	VOC family protein
VP_RS16740	VPA0305		2.3039	2.10849e-07	catalase
VP_RS16750	VPA0307		0.294392	1.99131e-06	nicotinamidase
VP_RS16765	VPA0310		0.338901	1.43001e-21	hypothetical protein
VP_RS16770	VPA0312		4.63937	1.07635e-30	glycine zipper 2TM domain-containing protein
VP_RS16780	VPA0314		0.369439	1.0069e-12	DMT family transporter
VP_RS16785	VPA0315		0.490435	1.03723e-07	LysR family transcriptional regulator
VP_RS16805	VPA0320		4.07685	1.40859e-24	copper resistance protein NlpE
VP_RS16830	VPA0326		0.0658769	1.78099e-19	hypothetical protein
VP_RS16835	VPA0328		0.121201	6.61568e-33	elongation factor G
VP_RS16850	VPA0331		0.348563	1.12376e-07	LysR family transcriptional regulator
VP_RS16880	VPA0340		0.0812999	4.39229e-09	class I SAM-dependent methyltransferase
VP_RS16885	VPA0341		0.295983	5.81004e-20	phospholipase D family protein
VP_RS16950	VPA0356		2.49756	0.00644553	BCCT family transporter
VP_RS17020	VPA0371		0.366428	5.06861e-18	hypothetical protein
VP_RS17025	VPA0372	ppsA	0.259227	4.6081e-33	phosphoenolpyruvate synthase
VP_RS17035	VPA0374	ansB	0.0197392	6.97285e-33	L-asparaginase 2
VP_RS17050	VPA0377		0.320312	0.0147597	ribosome recycling factor family protein
VP_RS17065	VPA0381		7.58134	3.09522e-38	AraC family transcriptional regulator
VP_RS17070	VPA0382		181.58	3.35235e-24	SDR family oxidoreductase
VP_RS17075	VPA0383		10.1342	3.82078e-12	2%2C4'-dihydroxyacetophenone dioxygenase family protein
VP_RS17080	VPA0384		8.827	5.18357e-19	zinc-binding dehydrogenase
VP_RS17095	VPA0387		0.387343	7.34669e-06	LysR family transcriptional regulator
VP_RS17115	VPA0391		0.244413	2.66285e-06	VOC family protein
VP_RS17120	VPA0392		2.77054	1.17119e-25	diguanylate cyclase
VP_RS17125	VPA0393		3.82263	9.11125e-31	glycosyltransferase family 2 protein
VP_RS17130	VPA0394		3.35793	1.82538e-28	HlyD family efflux transporter periplasmic adaptor subunit
VP_RS17140	VPA0396		2.58965	2.31591e-08	DUF4156 domain-containing protein
VP_RS17145	VPA0397		0.250666	0.000198687	hypothetical protein
VP_RS17150	VPA0399		0.116235	2.18647e-77	PLP-dependent aminotransferase family protein
VP_RS17165	VPA0402		0.316907	6.84615e-14	YdcH family protein
VP_RS17170	VPA0403		2.10465	2.89395e-13	DMT family transporter
VP_RS17190	VPA0408	pyrC	2.52897	2.03446e-18	dihydroorotase
VP_RS17195	VPA0409		5.44094	3.57626e-28	YqaE/Pmp3 family membrane protein
VP_RS17215	VPA0414		0.345159	1.18917e-17	hypothetical protein
VP_RS17220	VPA0415		2.55342	3.40265e-11	AraC family transcriptional regulator
VP_RS17225	VPA0416		2.30164	8.85936e-10	1-acyl-sn-glycerol-3-phosphate acyltransferase
VP_RS17310	VPA0434		2.71593	4.68881e-28	recombinase family protein
VP_RS17320	VPA0436		2.32802	3.8338e-06	recombinase family protein
VP_RS17375	VPA0447		0.261065	3.06593e-26	patatin-like phospholipase family protein
VP_RS17380	VPA0448		0.215123	1.59251e-20	hypothetical protein
VP_RS17395	VPA0451	ati1	0.146748	0.000223651	Ati1 family type III secretion system chaperone
VP_RS17405	VPA0453	katG	0.304725	7.85833e-11	catalase/peroxidase HPI
VP_RS17410	VPA0454		0.156501	1.63969e-05	DNA starvation/stationary phase protection protein
VP_RS17425	VPA0458		4.47117	6.35587e-25	hypothetical protein
VP_RS17430	VPA0459		2.84752	0.000281056	M9 family metallopeptidase
VP_RS17450	VPA0463		0.0600175	1.68059e-34	hypothetical protein
VP_RS17465	VPA0466		0.351871	7.04219e-21	universal stress protein
VP_RS17485	VPA0470	vmeP	18.6003	0.00943372	efflux RND transporter periplasmic adaptor subunit VmeP
VP_RS17510	VPA0476		0.260879	1.0292e-19	sensor domain-containing diguanylate cyclase
VP_RS17515	VPA0477		10.8929	3.59153e-27	carbenicillin-hydrolyzing class A beta-lactamase CARB-22
VP_RS17525	VPA0478		0.292642	8.02714e-16	ferric reductase-like transmembrane domain-containing protein
VP_RS17555	VPA0485	fdhF	0.42332	5.14995e-13	formate dehydrogenase subunit alpha
VP_RS17565	VPA0487		4.25175	5.48923e-17	hypothetical protein
VP_RS17570	VPA0488		0.229304	2.48411e-10	ABC transporter permease
VP_RS17575	VPA0489		0.179714	1.40547e-15	ABC transporter ATP-binding protein
VP_RS17580	VPA0490		0.215191	5.62137e-12	HlyD family efflux transporter periplasmic adaptor subunit
VP_RS17610	VPA0496	arsB	0.337431	4.30638e-05	ACR3 family arsenite efflux transporter
VP_RS17615	VPA0497		0.298966	1.65155e-05	winged helix-turn-helix domain-containing protein
VP_RS17625	VPA0500		0.470497	0.00466223	PTS sugar transporter subunit IIA
VP_RS17635	VPA0502		0.304003	8.90772e-11	zinc-binding dehydrogenase
VP_RS17665	VPA0508		5.09434	0.00806115	hypothetical protein
VP_RS17670	VPA0509		3.17825	6.29551e-17	tyrosine transporter
VP_RS17680	VPA0511		0.12203	4.75337e-06	methyl-accepting chemotaxis protein
VP_RS17695	VPA0515		0.279611	2.62012e-08	GFA family protein
VP_RS17710	VPA0518		0.421551	9.2064e-15	GGDEF domain-containing phosphodiesterase
VP_RS17740	VPA0526		3.85139	9.34786e-06	porin
VP_RS17745	VPA0527		0.177985	6.01878e-25	porin
VP_RS17775	VPA0533		0.475879	8.88112e-05	GNAT family N-acetyltransferase
VP_RS17785	VPA0536	coxB	0.214046	0.00487188	cytochrome c oxidase subunit II
VP_RS17810	VPA0540		0.398464	0.0157657	SURF1 family protein
VP_RS17820	VPA0543		0.199208	3.00595e-05	COX15/CtaA family protein
VP_RS17825	VPA0544		0.296595	0.0022985	heme o synthase
VP_RS17840	VPA0548		0.0806579	9.01449e-36	OmpA family protein
VP_RS17850	VPA0550		2.15254	1.02609e-05	hypothetical protein
VP_RS17870	VPA0554		0.247009	2.9339e-09	PAS domain-containing methyl-accepting chemotaxis protein
VP_RS17880	VPA0557		0.444873	6.97383e-06	outer membrane lipoprotein-sorting protein
VP_RS17885	VPA0558		0.27919	4.47656e-06	ABC transporter permease
VP_RS17890	VPA0559		0.38354	1.6573e-06	ABC transporter permease
VP_RS17895	VPA0560		0.295301	2.8891e-10	ABC transporter ATP-binding protein
VP_RS17900	VPA0561		0.457808	1.41385e-05	hypothetical protein
VP_RS17910	VPA0563		0.415508	2.07328e-09	DNA starvation/stationary phase protection protein
VP_RS17915	VPA0564		0.0710163	1.24427e-35	HAD family hydrolase
VP_RS17920	VPA0565		0.285667	2.16406e-12	PQQ-dependent sugar dehydrogenase
VP_RS17925	VPA0566	yiaY	0.284948	3.72062e-14	L-threonine dehydrogenase
VP_RS17930	VPA0567	elbB	0.250217	7.16667e-27	isoprenoid biosynthesis glyoxalase ElbB
VP_RS17945	--		2.54142	2.62823e-08	hypothetical protein
VP_RS17975	VPA0576		6.209	2.05882e-05	phenylalanine 4-monooxygenase
VP_RS17980	VPA0577		8.93439	4.06681e-09	4a-hydroxytetrahydrobiopterin dehydratase
VP_RS17985	VPA0579		2.24785	0.000193662	choice-of-anchor I family protein
VP_RS18005	VPA0583		2.34137	9.5028e-08	DEAD/DEAH box helicase
VP_RS18015	VPA0585	trpB	0.260355	8.8227e-33	tryptophan synthase subunit beta
VP_RS18030	VPA0588		0.239255	1.55178e-33	hypothetical protein
VP_RS18065	VPA0595	modF	0.348686	3.6567e-10	molybdate ABC transporter ATP-binding protein ModF
VP_RS18070	VPA0596		0.351475	8.97836e-05	methyl-accepting chemotaxis protein
VP_RS18090	VPA0602		0.157802	3.65398e-34	LysR family transcriptional regulator
VP_RS18105	VPA0604		3.43977	0.00211427	phosphate ABC transporter substrate-binding protein
VP_RS18125	VPA0608		2.81616	1.55249e-06	DEAD/DEAH box helicase
VP_RS18130	VPA0609		0.27366	3.95274e-07	bifunctional diguanylate cyclase/phosphodiesterase
VP_RS18140	VPA0612		2.28591	1.23556e-12	PAS domain S-box protein
VP_RS18145	VPA0613		2.5376	1.04704e-10	DMT family transporter
VP_RS18150	VPA0614		3.37864	8.94824e-11	membrane protein
VP_RS18155	VPA0615		0.285793	1.36968e-10	hydroxymethylglutaryl-CoA lyase
VP_RS18160	VPA0616		0.167019	1.03871e-05	enoyl-CoA hydratase/isomerase family protein
VP_RS18165	VPA0617		0.0371093	1.97438e-14	propionyl-CoA carboxylase subunit beta
VP_RS18170	VPA0618		0.0268502	1.95604e-12	isovaleryl-CoA dehydrogenase
VP_RS18175	VPA0619		0.0437038	4.56259e-14	MerR family DNA-binding transcriptional regulator
VP_RS18180	VPA0620		0.153591	5.49227e-18	thiolase family protein
VP_RS18185	VPA0621		0.108176	5.80592e-25	CoA-acylating methylmalonate-semialdehyde dehydrogenase
VP_RS18190	VPA0622		0.0954078	7.31668e-16	acyl-CoA dehydrogenase family protein
VP_RS18195	VPA0623		0.199069	3.13924e-08	enoyl-CoA hydratase
VP_RS18200	VPA0624		0.236604	1.47992e-10	enoyl-CoA hydratase/isomerase family protein
VP_RS18205	VPA0625	mmsB	0.258063	8.75708e-16	3-hydroxyisobutyrate dehydrogenase
VP_RS18210	VPA0626		0.24585	2.49448e-09	SDR family oxidoreductase
VP_RS18215	VPA0627	cyoA	9.52577	2.44242e-56	ubiquinol oxidase subunit II
VP_RS18220	VPA0628	cyoB	12.5541	1.20755e-72	cytochrome o ubiquinol oxidase subunit I
VP_RS18225	VPA0629	cyoC	12.9109	1.19e-79	cytochrome o ubiquinol oxidase subunit III
VP_RS18230	VPA0630	cyoD	9.7211	2.99644e-41	cytochrome o ubiquinol oxidase subunit IV
VP_RS18235	VPA0631	cyoE	17.6746	4.70985e-126	heme o synthase
VP_RS18240	VPA0632		18.8498	6.77551e-54	hypothetical protein
VP_RS18260	VPA0637		0.190915	2.99895e-11	arginine ABC transporter substrate-binding protein
VP_RS18265	VPA0638	artQ	0.416035	0.00468077	arginine ABC transporter permease ArtQ
VP_RS18270	VPA0639	artM	0.281761	5.66524e-07	arginine ABC transporter permease ArtM
VP_RS18275	VPA0640		0.165197	3.48829e-05	protocatechuate 3%2C4-dioxygenase subunit beta
VP_RS18285	VPA0642		0.201696	8.306e-24	glutathione S-transferase family protein
VP_RS18290	VPA0643		0.0597931	8.32208e-22	electron transfer flavoprotein-ubiquinone oxidoreductase
VP_RS18325	VPA0652		5.78794	1.56945e-45	copper chaperone PCu(A)C
VP_RS18330	VPA0654		5.4566	1.89723e-14	hypothetical protein
VP_RS18335	VPA0655		3.05748	1.10206e-07	hypothetical protein
VP_RS18345	VPA0657		2.00767	9.87831e-07	siderophore ABC transporter substrate-binding protein
VP_RS18350	VPA0658	vctD	3.03116	7.62776e-13	iron chelate uptake ABC transporter permease subunit VctD
VP_RS18355	VPA0659	vctG	5.85888	8.38137e-20	iron chelate uptake ABC transporter permease subunit VctG
VP_RS18360	VPA0660	vctC	5.34945	3.97583e-23	iron chelate ABC transporter ATP-binding protein VctC
VP_RS18365	VPA0662	cueR	0.458734	2.22502e-13	Cu(I)-responsive transcriptional regulator
VP_RS18390	VPA0668		3.178	1.79194e-73	retention module-containing protein
VP_RS18400	VPA0670		2.12866	9.62369e-05	hypothetical protein
VP_RS18425	VPA0675	torS	0.466796	0.000149879	TMAO reductase system sensor histidine kinase/response regulator TorS
VP_RS18430	VPA0676		0.155538	9.41319e-09	hypothetical protein
VP_RS18450	VPA0680		0.00719949	4.04251e-49	arylsulfatase
VP_RS18455	VPA0681		0.0256931	1.6792e-32	tetratricopeptide repeat protein
VP_RS18465	VPA0683		2.81761	0.00940438	arylsulfatase
VP_RS18475	VPA0685		0.106468	1.69832e-18	MoxR family ATPase
VP_RS18480	VPA0686		0.181377	8.79967e-05	DUF58 domain-containing protein
VP_RS18490	VPA0688		0.250742	0.00952232	VWA domain-containing protein
VP_RS18525	VPA0695		2.48267	9.00364e-05	AcfA family outer membrane beta-barrel protein
VP_RS18530	VPA0697		0.107946	9.00049e-16	haloacid dehalogenase-like hydrolase
VP_RS18540	VPA0699		2.04348	7.60693e-07	tetratricopeptide repeat protein
VP_RS18550	VPA0701		2.96344	0.0183304	OFA family MFS transporter
VP_RS18555	VPA0703		0.367432	3.35159e-19	hypothetical protein
VP_RS18570	VPA0706	dcuC	0.402094	1.56436e-06	anaerobic C4-dicarboxylate transporter DcuC
VP_RS18575	VPA0707		2.06099	8.90059e-13	fatty acid desaturase
VP_RS18580	VPA0708		0.34276	1.09096e-18	GNAT family N-acetyltransferase
VP_RS18585	VPA0709		0.271974	7.73791e-30	HAD family phosphatase
VP_RS18610	VPA0714		2.55067	2.26572e-09	M9 family metallopeptidase
VP_RS18625	VPA0717		0.3538	4.22469e-07	LysR family transcriptional regulator
VP_RS18665	VPA0725		22.403	0.00317939	type II secretion system F family protein
VP_RS18760	VPA0746		0.47062	1.10586e-07	chemotaxis protein
VP_RS18780	VPA0752		0.250303	6.95774e-10	MAPEG family protein
VP_RS18785	VPA0753		2.26104	9.04015e-05	phosphatase PAP2 family protein
VP_RS18800	VPA0756		2.55593	4.35432e-05	multidrug efflux SMR transporter
VP_RS18820	VPA0760		0.494315	0.00437355	GNAT family N-acetyltransferase
VP_RS18830	VPA0762		0.210656	2.03428e-08	anion permease
VP_RS18840	VPA0764		0.324294	9.16925e-06	response regulator
VP_RS18845	VPA0766		0.0252123	8.94301e-33	YbaK/EbsC family protein
VP_RS18850	VPA0765		0.0741116	1.56505e-14	CDGSH iron-sulfur domain-containing protein
VP_RS18855	VPA0768	katG	0.187403	6.81474e-47	catalase/peroxidase HPI
VP_RS18875	VPA0772		0.396142	2.59188e-08	hypothetical protein
VP_RS18890	VPA0775		0.479425	0.0200239	PaaI family thioesterase
VP_RS18900	VPA0777		0.147639	3.84059e-21	universal stress protein
VP_RS18905	VPA0778		0.268008	4.33938e-08	magnesium transporter
VP_RS18915	VPA0780		0.342889	2.45652e-16	hypothetical protein
VP_RS18935	VPA0784	def	2.46833	1.22764e-14	peptide deformylase
VP_RS18950	VPA0788		5.78776	7.99013e-33	phospholipase A
VP_RS18955	VPA0789		3.57352	3.79317e-16	hypothetical protein
VP_RS18995	VPA0797		0.300581	8.44053e-23	DUF5062 family protein
VP_RS19005	VPA0799		2.09036	8.51331e-09	HNH endonuclease
VP_RS19015	VPA0801	gcvP	3.42007	3.98197e-34	aminomethyl-transferring glycine dehydrogenase
VP_RS19020	VPA0802	gcvH	2.90664	7.45316e-40	glycine cleavage system protein GcvH
VP_RS19030	VPA0804		0.261408	4.51511e-38	XRE family transcriptional regulator
VP_RS19105	VPA0820		0.378978	2.2085e-10	transporter substrate-binding domain-containing protein
VP_RS19145	VPA0828		2.03039	0.0133917	lysoplasmalogenase
VP_RS19165	VPA0833	glgC	0.128068	4.27073e-25	glucose-1-phosphate adenylyltransferase
VP_RS19180	VPA0836		0.484873	3.63997e-09	CreA family protein
VP_RS19185	VPA0838		2.1848	8.82406e-14	hypothetical protein
VP_RS19195	VPA0841		0.18837	3.24508e-41	HAD-IA family hydrolase
VP_RS19220	VPA0847		0.477211	9.40962e-05	hypothetical protein
VP_RS19230	VPA0849		2.07351	4.61515e-12	cytochrome b
VP_RS19250	VPA0853		2.07662	3.4025e-17	DUF1097 domain-containing protein
VP_RS19255	VPA0854		0.272433	4.83658e-34	ATP-dependent endonuclease
VP_RS19265	VPA0856		2.43285	4.31764e-07	TerC/Alx family metal homeostasis membrane protein
VP_RS19270	VPA0857		0.210736	2.89445e-34	hypothetical protein
VP_RS19280	VPA0859		2.12285	0.0272996	lipase
VP_RS19325	VPA0865		0.440896	4.40992e-05	DUF2238 domain-containing protein
VP_RS19345	VPA0869		0.17474	9.05481e-38	GGDEF and EAL domain-containing protein
VP_RS19390	VPA0878		2.70764	4.75326e-15	diguanylate cyclase
VP_RS19410	VPA0884		0.293852	1.65975e-40	bifunctional acetate--CoA ligase family protein/GNAT family N-acetyltransferase
VP_RS19545	VPA0912		2.00375	0.00752378	LysR family transcriptional regulator
VP_RS19555	VPA0915		0.257058	4.73738e-15	universal stress protein
VP_RS19570	VPA0918		3.07933	1.95023e-40	DUF2861 family protein
VP_RS19580	VPA0920		2.25687	4.69571e-33	sensor histidine kinase
VP_RS19600	VPA0924		0.252323	1.63661e-12	late competence development ComFB family protein
VP_RS19615	VPA0927		0.410053	4.75268e-14	diguanylate cyclase
VP_RS19755	VPA0958		2.33084	0.0108228	CoA-disulfide reductase
VP_RS19760	VPA0959		5.68223	9.91598e-35	FdhF/YdeP family oxidoreductase
VP_RS19765	VPA0961		3.57608	4.7366e-64	LysR family transcriptional regulator
VP_RS19775	VPA0963	uhpT	0.160048	2.86502e-05	hexose-6-phosphate:phosphate antiporter
VP_RS19780	VPA0964	uhpA	0.365168	0.00780553	transcriptional regulator UhpA
VP_RS19805	VPA0969		0.16518	5.26876e-06	DUF1800 domain-containing protein
VP_RS19810	VPA0970		0.169033	2.55848e-09	DUF1501 domain-containing protein
VP_RS19825	VPA0973		2.20701	2.43972e-16	MFS transporter
VP_RS19835	VPA0975		2.75974	1.04196e-05	MATE family efflux transporter
VP_RS19855	VPA0979		0.25604	1.95677e-15	TonB-dependent receptor
VP_RS19860	VPA0980		2.66051	0.000551063	siderophore ferric iron reductase
VP_RS19865	VPA0981		0.0477585	1.30198e-119	anaerobic C4-dicarboxylate transporter
VP_RS19870	VPA0982		2.06094	4.80279e-07	NYN domain-containing protein
VP_RS19875	VPA0983		0.4473	0.0257186	DUF4174 domain-containing protein
VP_RS19890	VPA0986	nirD	0.12679	0.000134988	nitrite reductase small subunit NirD
VP_RS19900	VPA0988	rnk	2.79554	2.56969e-27	nucleoside diphosphate kinase regulator
VP_RS19905	VPA0990		2.44089	0.000507294	hypothetical protein
VP_RS19910	VPA0991		4.38098	1.43003e-08	cadherin-like domain-containing protein
VP_RS19940	VPA0995		0.258944	0.00061717	CHAD domain-containing protein
VP_RS19950	VPA0998		0.329157	9.08692e-06	hypothetical protein
VP_RS19955	VPA0999	amyS	0.288293	3.13858e-09	alpha-amylase
VP_RS19970	VPA1000		2.61801	1.33756e-20	methyl-accepting chemotaxis protein
VP_RS19975	VPA1001	alr	2.23041	1.0547e-08	alanine racemase
VP_RS19980	VPA1003		2.31745	2.11305e-05	AzlC family ABC transporter permease
VP_RS19990	VPA1005	dld	9.96444	2.82106e-75	D-lactate dehydrogenase
VP_RS20005	VPAt13		8.53106	0.00324994	tRNA-Cys
VP_RS20010	VPA1008	viaA	6.82566	1.41773e-109	ATPase RavA stimulator ViaA
VP_RS20015	VPA1009		8.02765	1.7957e-94	DUF3763 domain-containing protein
VP_RS20070	VPA1021		9.59043	4.69864e-51	pyruvate dehydrogenase
VP_RS20100	VPA1027		2.10165	0.000108004	type VI secretion system tube protein Hcp
VP_RS20130	VPA1033	tssC	5.2594	1.30789e-06	type VI secretion system contractile sheath large subunit
VP_RS20145	VPA1036	tssA	4.7422	2.30459e-08	type VI secretion system protein TssA
VP_RS20150	VPA1037		2.88775	0.000255886	protein phosphatase 2C domain-containing protein
VP_RS20155	VPA1038	tagF	4.08657	0.000264314	type VI secretion system-associated protein TagF
VP_RS20160	VPA1039	tssM	2.45909	7.43027e-10	type VI secretion system membrane subunit TssM
VP_RS20205	VPA1048		0.10845	1.40147e-13	ATP-binding protein
VP_RS20210	VPA1049		0.0319174	5.8734e-29	SpoIIE family protein phosphatase
VP_RS20215	VPA1050		0.0269959	2.01428e-11	hypothetical protein
VP_RS20220	VPA1051		0.431816	9.57124e-06	glutathione S-transferase
VP_RS20290	VPA1067		0.117245	3.80433e-09	serine transporter
VP_RS20305	VPA1071		2.7474	0.00057265	S8 family serine peptidase
VP_RS20320	VPA1074		0.361573	1.20915e-13	SRPBCC family protein
VP_RS20340	VPA1078		0.070963	1.98488e-15	hypothetical protein
VP_RS20370	VPA1084	rbsB	0.459338	9.5191e-14	ribose ABC transporter substrate-binding protein RbsB
VP_RS20405	VPA1092		4.14946	1.08928e-09	hypothetical protein
VP_RS20410	VPA1093		3.12703	5.70768e-06	hypothetical protein
VP_RS20435	VPA1097		3.40755	4.88625e-07	sterol desaturase family protein
VP_RS20440	VPA1098		4.41165	1.32441e-13	DUF2804 domain-containing protein
VP_RS20445	VPA1099		0.420417	1.02345e-05	OsmC family protein
VP_RS20465	VPA1105		0.36024	0.00482646	nodulation protein NfeD
VP_RS20470	VPA1106		0.229314	4.56298e-07	slipin family protein
VP_RS20475	VPA1107		0.344464	2.57302e-08	globin
VP_RS20535	VPA1120		0.206375	0.00430689	enoyl-CoA hydratase
VP_RS20540	VPA1121		0.216654	0.000370176	acyl-CoA dehydrogenase family protein
VP_RS20545	VPA1122		0.305149	0.000106345	CoA-acylating methylmalonate-semialdehyde dehydrogenase
VP_RS20550	VPA1123		0.25887	0.000395623	thiolase family protein
VP_RS20585	VPA1130		0.141028	1.60759e-13	response regulator
VP_RS20590	VPA1131		0.00623037	2.57095e-09	phosphate/phosphite/phosphonate ABC transporter substrate-binding protein
VP_RS20595	VPA1132		0.480841	7.70236e-05	DUF1840 domain-containing protein
VP_RS20600	VPA1133		0.447898	0.00858574	mechanosensitive ion channel
VP_RS20615	VPA1137		3.83114	0.010415	cytochrome ubiquinol oxidase subunit I
VP_RS20635	VPA1141		0.239664	8.6805e-05	carboxymuconolactone decarboxylase family protein
VP_RS20645	VPA1143		0.0239745	2.83862e-17	molybdopterin-dependent oxidoreductase
VP_RS20650	VPA1144		0.0620134	1.59495e-07	c-type cytochrome
VP_RS20655	VPA1145		3.09064	9.15592e-22	hypothetical protein
VP_RS20660	VPA1146		4.34882	2.22053e-33	methyltransferase domain-containing protein
VP_RS20670	VPA1148		2.0057	2.83991e-10	ABC transporter ATP-binding protein
VP_RS20725	VPA1160		0.355755	1.23124e-16	bifunctional ADP-dependent NAD(P)H-hydrate dehydratase/NAD(P)H-hydrate epimerase
VP_RS20730	VPA1161		0.346738	3.20543e-13	PAS domain-containing protein
VP_RS20735	VPA1162		0.442752	3.4797e-14	response regulator
VP_RS20740	VPA1163		0.47166	6.3451e-08	aldo/keto reductase family oxidoreductase
VP_RS20770	VPA1169	folE	2.28683	1.61563e-19	GTP cyclohydrolase I FolE
VP_RS20790	VPA1173		0.201346	0.00297452	hypothetical protein
VP_RS20795	VPA1175		0.454029	4.80689e-05	sulfurtransferase
VP_RS20810	VPA1178		0.351895	2.29038e-08	sugar-binding transcriptional regulator
VP_RS20815	VPA1180	tal	0.418012	6.5751e-21	transaldolase
VP_RS20830	VPA1184		0.472714	0.00696868	MFS transporter
VP_RS20835	VPA1185	aroG	0.213387	1.11191e-43	3-deoxy-7-phosphoheptulonate synthase AroG
VP_RS20840	VPA1186		0.344612	1.1226e-17	OmpA family protein
VP_RS20845	VPA1187		0.426616	2.47619e-14	beta-phosphoglucomutase family hydrolase
VP_RS20860	VPA1190	vmeZ	0.346818	7.77949e-29	multidrug efflux RND transporter permease subunit VmeZ
VP_RS20865	VPA1191	vmeY	0.406683	5.70783e-15	multidrug efflux RND transporter periplasmic adaptor subunit VmeY
VP_RS20870	VPA1192		0.425134	1.32618e-24	cytidine/deoxycytidylate deaminase family protein
VP_RS20875	VPA1193	pepT	0.346608	0.00324532	peptidase T
VP_RS20885	--		0.183097	8.06316e-12	hypothetical protein
VP_RS20890	VPA1195		0.336269	1.37056e-06	response regulator
VP_RS20910	VPA1199	napA	0.442177	2.00674e-06	periplasmic nitrate reductase subunit alpha
VP_RS20920	VPA1201		0.473577	5.99935e-06	NapC/NirT family cytochrome c
VP_RS20940	VPA1204		0.266075	0.00313286	acetyl-CoA C-acetyltransferase
VP_RS20945	VPA1205		0.139889	8.79088e-05	SDR family oxidoreductase
VP_RS20950	VPA1206		2.05888	0.00765085	LysE family translocator
VP_RS20955	VPA1207		3.53509	0.000246125	hypothetical protein
VP_RS20980	VPA1212		0.0493809	2.93085e-09	hypothetical protein
VP_RS20995	VPA1215		0.296013	1.47958e-05	DMT family transporter
VP_RS21005	VPA1217		3.31597	2.02864e-11	DUF2955 domain-containing protein
VP_RS21010	VPA1218		3.50838	3.96672e-10	HlyD family secretion protein
VP_RS21015	VPA1219		2.28402	8.29261e-05	MarR family transcriptional regulator
VP_RS21060	VPA1229		0.157848	3.69618e-21	response regulator
VP_RS21080	VPA1233		0.476117	0.000148395	LysR family transcriptional regulator
VP_RS21090	VPA1236	yjeH	0.427089	0.000549243	L-methionine/branched-chain amino acid transporter
VP_RS21100	VPA1238		0.237294	0.011197	pyridoxamine 5'-phosphate oxidase family protein
VP_RS21160	VPA1252		0.400468	0.0162391	DUF3429 domain-containing protein
VP_RS21165	--		0.153771	2.14834e-06	hypothetical protein
VP_RS21175	--		0.315055	4.6669e-05	hypothetical protein
VP_RS21180	VPA1255		0.279782	7.27704e-13	AAA family ATPase
VP_RS21275	VPA1275		3.21436	1.62032e-19	SDR family oxidoreductase
VP_RS21315	VPA1284		2.30554	1.49347e-20	YccF domain-containing protein
VP_RS21320	VPA1285		2.67154	7.24175e-11	hypothetical protein
VP_RS21330	VPA1287	dmeF	0.382654	0.00563826	CDF family Co(II)/Ni(II) efflux transporter DmeF
VP_RS21345	VPA1289		3.18778	1.45295e-25	cold-shock protein
VP_RS21350	--		6.25458	2.19945e-05	hypothetical protein
VP_RS21355	VPA1290		3.71196	1.08921e-06	hypothetical protein
VP_RS21380	VPA1296		0.485281	0.00140211	D-alanyl-D-alanine carboxypeptidase
VP_RS21385	VPA1298	yghU	0.313073	2.76507e-21	glutathione-dependent disulfide-bond oxidoreductase
VP_RS21435	VPA1309		0.366687	0.000288432	cupin domain-containing protein
VP_RS21440	--		2.10427	6.40429e-09	hypothetical protein
VP_RS21445	--		2.57207	3.9573e-07	IS5 family transposase
VP_RS21465	VPA1314	tdh	11.3445	3.07418e-136	thermostable direct hemolysin TDH
VP_RS21470	VPA1316		8.57683	1.90463e-33	IS5 family transposase
VP_RS21495	VPA1321	vopC	5.42215	1.30436e-41	T3SS2 effector GTPase-activating deamidase VopC
VP_RS21500	VPA1322		6.40131	2.31835e-73	hypothetical protein
VP_RS21505	VPA1323		4.80337	5.28545e-26	hypothetical protein
VP_RS21510	VPA1324		12.6735	2.55777e-58	EAL domain-containing protein
VP_RS21515	--		8.77287	1.63498e-32	IS4 family transposase
VP_RS21520	VPA1326		10.516	1.01133e-60	hypothetical protein
VP_RS21525	VPA1327	vopT	27.2289	3.43485e-115	T3SS effector ADP-ribosyltransferase toxin VopT
VP_RS21530	VPA1328		40.3448	1.91594e-17	hypothetical protein
VP_RS21535	VPA1329		30.6576	7.28861e-101	conjugal transfer protein TraA
VP_RS21540	--		58.1378	5.24233e-77	DUF4116 domain-containing protein
VP_RS21545	VPA1331		26.2473	3.28507e-116	VPA1331 family putative T3SS effector
VP_RS21555	VPA1334		13.8351	1.66192e-86	hypothetical protein
VP_RS21560	VPA1335		12.294	9.99701e-18	flagellar biosynthetic protein FliQ
VP_RS21565	VPA1336	vopZ	24.5112	9.97948e-223	type III secretion system effector VopZ
VP_RS21570	VPA1337		20.1081	2.89455e-72	VPA1337 family putative T3SS effector
VP_RS21575	VPA1338		15.4105	2.41616e-250	type III secretion system ATPase
VP_RS21580	VPA1339		22.4166	7.15436e-227	secretin
VP_RS21585	VPA1340		23.3834	7.0905e-65	VPA1340 family putative T3SS effector
VP_RS21590	VPA1341		55.1881	1.6933e-93	hypothetical protein
VP_RS21595	VPA1342		44.7532	2.63722e-109	EscR/YscR/HrcR family type III secretion system export apparatus protein
VP_RS21600	VPA1343		12.599	2.15013e-39	hypothetical protein
VP_RS21605	VPA1345		9.61971	2.13816e-86	hypothetical protein
VP_RS21610	VPA1346	vopA	18.0343	6.25154e-104	type III secretion system YopJ family effector VopA
VP_RS21615	--		28.7941	1.3256e-71	hypothetical protein
VP_RS21620	VPA1348		9.43559	4.57369e-90	winged helix-turn-helix domain-containing protein
VP_RS21625	VPA1349		9.19806	1.20037e-67	FliM/FliN family flagellar motor switch protein
VP_RS21630	VPA1350		9.69365	3.49492e-93	VPA1350 family putative T3SS effector
VP_RS21635	VPA1351		18.0044	6.23326e-245	VPA1351 family putative T3SS effector
VP_RS21640	VPA1352		16.8527	1.62926e-88	VPA1352 family putative T3SS effector
VP_RS21645	VPA1353		15.2766	4.17365e-131	OmpA family protein
VP_RS21650	VPA1354		21.8978	1.59321e-221	EscU/YscU/HrcU family type III secretion system export apparatus switch protein
VP_RS21655	VPA1355		15.8431	1.65768e-125	FHIPEP family type III secretion protein
VP_RS21660	VPA1356		10.9329	1.49247e-63	hypothetical protein
VP_RS21665	VPA1357		16.0727	1.65207e-118	hypothetical protein
VP_RS21670	VPA1358		47.7338	6.13542e-58	dimethyladenosine transferase
VP_RS21675	VPA1359		28.4202	6.19359e-66	hypothetical protein
VP_RS21680	VPA1360		33.2705	2.70536e-216	hypothetical protein
VP_RS21685	VPA1361	vopD2	19.4584	2.4688e-110	type III secretion system translocator protein VopD2
VP_RS21690	VPA1362	vopB2	18.3516	5.99196e-128	type III secretion system translocator protein VopB2
VP_RS21695	VPA1363		32.9859	2.32163e-148	molecular chaperone
VP_RS21700	VPA1364		35.4862	4.02015e-174	hypothetical protein
VP_RS21705	VPA1365		28.3212	1.40444e-88	hypothetical protein
VP_RS21710	VPA1366		24.482	4.14065e-116	hypothetical protein
VP_RS21715	VPA1367		19.4203	8.13491e-167	type III secretion protein
VP_RS21720	VPA1368		16.8753	6.70528e-85	hypothetical protein
VP_RS21725	VPA1369		6.53597	5.42845e-38	hypothetical protein
VP_RS21730	VPA1370	vopL	7.38569	5.23051e-41	type III secretion system effector VopL
VP_RS21735	VPA1373		21.4809	9.72908e-134	hypothetical protein
VP_RS21740	--		5.0814	5.43738e-11	DDE-type integrase/transposase/recombinase
VP_RS21925	VPA1414	yqfB	2.12909	0.000373542	N(4)-acetylcytidine aminohydrolase
VP_RS21985	VPA1426		0.14337	5.33906e-20	hypothetical protein
VP_RS22000	VPA1429		0.411691	1.97017e-07	PTS sugar transporter subunit IIC/EAL domain-containing protein
VP_RS22025	VPA1434		2.64849	3.79351e-07	ABC transporter ATP-binding protein/permease
VP_RS22030	VPA1435		3.12232	1.55976e-10	TonB-dependent siderophore receptor
VP_RS22035	VPA1436		3.63909	8.74359e-16	ABC transporter ATP-binding protein
VP_RS22040	VPA1437		3.48731	6.03413e-15	iron-siderophore ABC transporter substrate-binding protein
VP_RS22045	VPA1438	fhuB	3.75932	1.08946e-28	Fe(3+)-hydroxamate ABC transporter permease FhuB
VP_RS22055	VPA1440		2.38047	0.000242162	OmpA family protein
VP_RS22060	VPA1441		3.43809	2.53632e-22	hypothetical protein
VP_RS22065	VPA1442		2.94422	1.67207e-23	DUF11 domain-containing protein
VP_RS22070	VPA1443		4.00413	4.05975e-42	HlyD family type I secretion periplasmic adaptor subunit
VP_RS22075	VPA1444		5.04223	7.03373e-35	type I secretion system permease/ATPase
VP_RS22080	VPA1445		3.67228	3.62492e-40	calcium-binding protein
VP_RS22085	VPA1446		6.82437	6.76999e-60	helix-turn-helix transcriptional regulator
VP_RS22090	VPA1447		4.69637	1.01928e-39	LuxR family transcriptional regulator
VP_RS22100	VPA1449		0.127698	4.88119e-20	methyl-accepting chemotaxis protein
VP_RS22115	VPA1453		2.19129	0.000411185	DUF4381 domain-containing protein
VP_RS22120	VPA1454		2.53422	3.70069e-09	VWA domain-containing protein
VP_RS22125	VPA1455		2.15354	1.00003e-06	VWA domain-containing protein
VP_RS22130	VPA1456		2.75428	9.60603e-17	BatD family protein
VP_RS22135	VPA1457		0.384224	9.35142e-09	GGDEF domain-containing protein
VP_RS22165	VPA1463		0.404004	0.0063259	DUF1566 domain-containing protein
VP_RS22170	VPA1464		0.492195	0.0272184	DUF1566 domain-containing protein
VP_RS22190	VPA1468		2.72889	1.64603e-12	DEAD/DEAH box helicase
VP_RS22200	VPA1470		2.19224	5.44548e-14	L%2CD-transpeptidase family protein
VP_RS22210	VPA1472		0.391245	9.12533e-16	MerR family transcriptional regulator
VP_RS22215	VPA1473		0.257055	2.10675e-21	DUF1722 domain-containing protein
VP_RS22260	VPA1483		2.68164	0.000434555	energy-coupling factor transporter transmembrane protein EcfT
VP_RS22265	VPA1484		2.61527	7.13435e-13	MFS transporter
VP_RS22280	VPA1487		0.203914	1.32669e-40	GNAT family N-acetyltransferase
VP_RS22300	VPA1492		3.47802	6.73712e-21	methyl-accepting chemotaxis protein
VP_RS22305	VPA1493		0.174036	3.71575e-103	ATP-binding protein
VP_RS22320	VPA1496		0.44462	1.28435e-10	prolyl oligopeptidase family protein
VP_RS22330	VPA1498		23.6373	2.74265e-157	L-lactate permease
VP_RS22335	VPA1499	lldD	26.8424	7.21232e-169	FMN-dependent L-lactate dehydrogenase LldD
VP_RS22340	VPA1500		4.44641	4.01573e-40	helix-turn-helix domain-containing protein
VP_RS22350	VPA1502		0.482714	0.000351525	carbonic anhydrase
VP_RS22360	VPA1504		0.49807	0.00201086	fimbrial biogenesis outer membrane usher protein
VP_RS22365	VPA1505		0.372368	0.00380386	molecular chaperone
VP_RS22400	VPA1513		0.222974	7.69312e-98	aminotransferase class V-fold PLP-dependent enzyme
VP_RS22405	VPA1514		0.0400473	1.83597e-54	superoxide dismutase family protein
VP_RS22465	VPA1528		0.0951177	2.12747e-11	SRPBCC domain-containing protein
VP_RS22480	VPA1531		0.0825791	1.26466e-32	serine protease
VP_RS22505	VPA1536	fliF	0.4482	0.00617893	flagellar M-ring protein FliF
VP_RS22510	VPA1537	fliE	0.0924024	0.0190607	flagellar hook-basal body complex protein FliE
VP_RS22515	VPA1538		0.304374	0.00589972	sigma-54 dependent transcriptional regulator
VP_RS22520	VPA1539		0.197886	0.00444246	OmpA family protein
VP_RS22525	VPA1540		0.276378	0.000885728	flagellar motor switch protein FliM
VP_RS22645	VPA1564		0.450733	0.00125241	NAD-dependent epimerase/dehydratase family protein
VP_RS22655	VPA1567		0.165133	1.23e-33	formate C-acetyltransferase/glycerol dehydratase family glycyl radical enzyme
VP_RS22660	VPA1568		0.229825	2.98375e-11	glycyl-radical enzyme activating protein
VP_RS22665	VPA1569		0.176981	7.584e-28	fructose-6-phosphate aldolase
VP_RS22685	VPA1573		0.297433	4.82778e-08	GNAT family N-acetyltransferase
VP_RS22700	VPA1576		0.25149	8.66722e-05	DMT family transporter
VP_RS22705	VPA1578		0.0407282	1.71539e-27	FUSC family protein
VP_RS22710	VPA1579		0.0870312	2.14828e-44	TolC family protein
VP_RS22720	VPA1581		0.0513756	1.78926e-17	HlyD family secretion protein
VP_RS22725	VPA1582		0.0522696	7.42081e-12	potassium channel family protein
VP_RS22730	VPA1583		0.0979684	1.09879e-42	AI-2E family transporter
VP_RS22740	VPA1585		2.06484	0.00104847	RDD family protein
VP_RS22750	VPA1587		2.02802	0.020742	acyl-CoA thioesterase
VP_RS22785	VPA1594		0.0246213	6.70537e-68	D-alanyl-D-alanine carboxypeptidase
VP_RS22790	VPA1595		0.484457	7.55064e-12	alpha/beta fold hydrolase
VP_RS22800	VPA1597		4.02351	2.19453e-14	rhodanese-related sulfurtransferase
VP_RS22815	VPA1600		0.179143	3.101e-26	MarC family protein
VP_RS22825	VPA1602		3.10409	1.17319e-26	polysaccharide export protein
VP_RS22830	VPA1603		2.15791	2.44327e-10	low molecular weight phosphotyrosine protein phosphatase
VP_RS22835	VPA1604		2.99968	3.42008e-47	polysaccharide biosynthesis tyrosine autokinase
VP_RS22860	VPA1609		0.29283	0.000130545	dicarboxylate/amino acid:cation symporter
VP_RS22895	VPA1616		0.410473	2.90516e-10	alpha-amylase
VP_RS22905	VPA1618	glgB	0.47002	4.14629e-27	1%2C4-alpha-glucan branching protein GlgB
VP_RS22910	VPA1619	malQ	0.234991	9.66261e-32	4-alpha-glucanotransferase
VP_RS22915	VPA1620		0.371565	1.42359e-13	glycogen/starch/alpha-glucan phosphorylase
VP_RS22920	VPA1623	malT	0.374572	7.7448e-09	HTH-type transcriptional regulator MalT
VP_RS22940	VPA1627		0.316963	3.14233e-22	copper chaperone PCu(A)C
VP_RS22950	VPA1629	rsgA	3.28181	3.5562e-22	ribosome small subunit-dependent GTPase A
VP_RS22970	VPA1633		0.170371	1.10905e-12	AbrB/MazE/SpoVT family DNA-binding domain-containing protein
VP_RS22975	VPA1634	potE	0.0373784	3.04388e-91	putrescine-ornithine antiporter
VP_RS22980	VPA1635	speF	0.0528194	1.4019e-81	ornithine decarboxylase SpeF
VP_RS22985	VPA1636		0.342229	3.45088e-15	helix-turn-helix transcriptional regulator
VP_RS22990	VPA1637		0.420309	1.09234e-05	sel1 repeat family protein
VP_RS22995	VPA1638	pulA	0.114127	1.54697e-38	pullulanase-type alpha-1%2C6-glucosidase
VP_RS23010	VPA1642		0.378401	0.00026407	glycosidase
VP_RS23015	VPA1643		0.47772	9.72267e-11	maltose operon protein
VP_RS23020	VPA1644		0.21073	1.55575e-43	maltoporin
VP_RS23065	VPA1652	fecE	2.86616	1.00748e-05	Fe(3+) dicitrate ABC transporter ATP-binding protein FecE
VP_RS23070	VPA1653		5.68931	3.00438e-07	iron chelate uptake ABC transporter family permease subunit
VP_RS23075	VPA1654		4.1818	4.0568e-07	iron chelate uptake ABC transporter family permease subunit
VP_RS23080	VPA1655		4.19814	1.14522e-08	Fe(3+)-dicitrate ABC transporter substrate-binding protein FecB
VP_RS23090	VPA1657		2.39798	1.65927e-09	TonB-dependent siderophore receptor
VP_RS23095	VPA1658		2.37194	4.12934e-05	hypothetical protein
VP_RS23100	VPA1659		2.31332	2.38289e-06	siderophore biosynthesis protein PsvB
VP_RS23105	VPA1660		3.0263	0.000173522	MFS transporter
VP_RS23110	VPA1661		2.1039	0.00234732	siderophore biosynthesis protein PvsD
VP_RS23115	VPA1662		2.10824	0.00922143	type III PLP-dependent enzyme
VP_RS23130	VPA1665		0.392166	8.16899e-09	response regulator transcription factor
VP_RS23135	VPA1667	ptsG	0.155581	0.00119122	glucose-specific PTS transporter subunit IIBC
VP_RS23140	VPA1669		0.18199	4.54037e-16	DUF302 domain-containing protein
VP_RS23145	VPA1670		0.253146	0.00166609	U32 family peptidase
VP_RS23150	VPA1671	araH	0.410691	0.0119062	L-arabinose ABC transporter permease AraH
VP_RS23155	VPA1672	araG	0.319816	6.22722e-06	L-arabinose ABC transporter ATP-binding protein AraG
VP_RS23160	VPA1673		0.185957	3.48748e-14	arabinose ABC transporter substrate-binding protein
VP_RS23165	VPA1674		0.297504	0.0297564	ribulokinase
VP_RS23185	VPA1678	araC	0.319863	1.25292e-20	arabinose operon transcriptional regulator AraC
VP_RS23195	VPA1680		0.486774	4.41015e-13	YdcF family protein
VP_RS23210	VPA1683	ahpC	4.38313	4.61051e-35	alkyl hydroperoxide reductase subunit C
VP_RS23215	VPA1684	ahpF	2.85802	1.08919e-18	alkyl hydroperoxide reductase subunit F
VP_RS23225	VPA1686		3.53668	4.28205e-18	CAP domain-containing protein
VP_RS23230	VPA1687		0.190696	1.46641e-19	LysR family transcriptional regulator
VP_RS23260	VPA1695		0.202032	7.97248e-18	6-phospho-beta-glucosidase
VP_RS23295	VPA1702		0.0866408	1.88336e-20	TRAP transporter substrate-binding protein
VP_RS23300	VPA1703		0.0783684	1.14267e-17	TRAP transporter small permease
VP_RS23305	VPA1704		0.177644	7.97832e-11	TRAP transporter large permease
VP_RS23310	VPA1705		0.189736	1.4051e-15	fructuronate reductase
VP_RS23315	VPA1706	uxaC	0.261987	1.09891e-10	glucuronate isomerase
VP_RS23345	VPA1713		0.445542	2.18893e-06	AraC family transcriptional regulator
VP_RS23355	VPA1715		2.2983	1.37809e-12	ABC transporter ATP-binding protein/permease
VP_RS23365	VPA1717		0.386853	7.98855e-11	Lrp/AsnC ligand binding domain-containing protein
VP_RS23390	VPA1723		0.345734	7.09744e-09	GNAT family N-acetyltransferase
VP_RS23395	VPA1724	putP	12.9738	5.67621e-106	sodium/proline symporter PutP
VP_RS23400	VPA1725		13.8958	1.98869e-133	1-pyrroline-5-carboxylate dehydrogenase
VP_RS23405	VPA1726	putA	9.75827	4.083e-83	bifunctional proline dehydrogenase/L-glutamate gamma-semialdehyde dehydrogenase PutA
VP_RS23430	VPA1732		0.499672	5.23115e-09	sigma-54 dependent transcriptional regulator
VP_RS23470	VPA1740	mpaA	0.36071	8.93681e-10	murein tripeptide amidase MpaA
VP_RS23475	VPA1741		0.358676	2.47678e-06	SIS domain-containing protein
VP_RS23510	VPA1749		0.143234	8.77005e-102	FapA family protein
VP_RS23520	VPA1751		0.377229	7.40974e-24	ParB/RepB/Spo0J family partition protein
VP_RS23525	VPA1752		0.400119	3.24969e-18	AAA family ATPase
VP_RS23540	--		0.0814844	1.99558e-07	hypothetical protein
VP_RS23565	--		2.72755	1.31724e-21	hypothetical protein
VP_RS23570	--		4.92019	0.000454165	hypothetical protein
VP_RS23595	--		9.11457	1.18647e-09	hypothetical protein
VP_RS23605	--		0.0994242	0.0282395	hypothetical protein
VP_RS23635	--		0.0346862	9.8514e-23	hypothetical protein
VP_RS23650	--		9.06454	2.28114e-34	hypothetical protein
VP_RS23690	--		0.168521	2.25322e-29	hypothetical protein
VP_RS23695	--		0.239519	0.0163402	hypothetical protein
VP_RS23715	--	lpxB	2.04062	1.43684e-09	lipid-A-disaccharide synthase
VP_RS23720	--		2.1	8.60021e-08	BamA/TamA family outer membrane protein
VP_RS23735	--		2.51017	1.38068e-23	hypothetical protein
